# Supplementary material for: Recovery Trends of Commercial Fish: The Case of an Underperforming Mediterranean Marine Protected Area
Source: PLoS One. 2016 Jan 7;11(1):e0146391. doi: 10.1371/journal.pone.0146391 (PMC4704826; doi:10.1371/journal.pone.0146391)
Supplement: S1 Table — (XLSX) [file pone.0146391.s001.xlsx]

## Sheet: S1 Table
	Year	2004		2004		2004		2004		2004		2004		2004		2004		2004		2004		2004		2004		2004		2004		2004		2004		2007		2007		2007		2007		2007		2007		2007		2007
	Site	Mal di Ventre A_1		Mal di Ventre A_2		Catalano_1		Catalano_2		Mal di Ventre B_1		Mal di Ventre B_2		Torre Seu_ 1		Torre Seu_2		Mal di Ventre C_1		Mal di Ventre C_2		Funtana Meiga		Porto Suedda		Su Tingiosu		Putzu Idu		Su Pallosu		Sca 'e Sali		Mal di Ventre A_1		Mal di Ventre A_2		Catalano_1		Catalano_2		Mal di Ventre B_1		Mal di Ventre B_2		Torre Seu_ 1		Torre Seu_2
	Geographic Coordinates (UTM)	Easting	Norting	Easting	Norting	Easting	Norting	Easting	Norting	Easting	Norting	Easting	Norting	Easting	Norting	Easting	Norting	Easting	Norting	Easting	Norting	Easting	Norting	Easting	Norting	Easting	Norting	Easting	Norting	Easting	Norting	Easting	Norting	Easting	Norting	Easting	Norting	Easting	Norting	Easting	Norting	Easting	Norting	Easting	Norting	Easting	Norting	Easting	Norting
		440284	4427355	440180	4427071	437950	4414881	438004	4414714	440017	4426255	441149	4427619	448365	4417033	448246	4417656	441694	4427627	441960	4428770	450292	4416063	448499	4423506	449106	4427513	449169	4430249	449208	4434260	452306	4433842	440284	4427355	440180	4427071	437950	4414881	438004	4414714	440017	4426255	441149	4427619	448365	4417033	448246	4417656
Apogonidae	Apogon imberbis	0		0		0		0		0.333333		1		0		0		0		0		0.666667		0		0		0		0		0		3.33333		2.66667		7.66667		13.3333		8.33333		10		2		3.33333
Atherinidae	Atherina sp.	0		0		0		0		33.3333		0		35		33.3333		0		0		0		0		0		0		0		0		0		0		0		0		0		0		0		0
Blennidae	Parablennius gattoruggine	0		0		0		0		0.333333		0.333333		0		0		0		0		0		0.333333		0		0		0		0.333333		0.333333		0.666667		0		0		0		0		0		0
Blennidae	Parablennius rouxi	1.66667		1.66667		0		0		1.66667		1.66667		0		0		0.666667		0.666667		0		0		0		0		0		0.333333		1.33333		1.66667		0		0		0.666667		0.666667		0		0
Blennidae	Parablennius sanguinolentus	0		0		0		0		0		0		0		0		0		0		0		0		0		0		0		0		0		0		0		0		0.333333		0.333333		0		0
Blennidae	Parablennius zvonimiri	0		0		0		0		0		0		0		0		0		0		0		0		0		0		0		0		0		0		0		0		0		0		0		0
Blennidae	Microlipophrys nigriceps	0		0		0		0		0		0		0		0		0		0		0		0		0		0		0		0		0.333333		0		0		0		0		0		0		0
Carangidae	Seriola dumerili	0		0		0		0		0		0		0		0		0		0		0		0		0		0		0		0		0		0		0		0		0		0		0		0
Centracanthidae	Spicara maena	0		0		0		0		0		0		0		0		0		0		0		0		0		0		0		0		0		4		0		0		0		0		0		0
Gadidae	Phycis phycis	0		0		0		0		0		0		0		0		0		0		0		0		0		0		0		0		0		0		0.333333		0		0		0		0		0
Gobidae	Gobius bucchichi	1		1.33333		0.666667		0.333333		3.33333		3		1		1		1.66667		2		0		0.666667		1		1.66667		0		0.666667		2		1.66667		0		0		0.333333		1.33333		0.333333		0.666667
Gobidae	Gobius cobitis	0		0		0		0		0		0		0		0		0		0		0		0		0		0		0		0		0		0		0		0		0		0		0		0
Gobidae	Gobius cruentatus	0		0		0		0		0		0		0		0		0		0		0		0		0		0		0		0		0		0		0		0		0		0		0		0
Gobidae	Gobius geniporus	2		2.33333		0.333333		0.333333		0		0		0		0		0		0		0		0		0		0		0		0		0		0.333333		0		0		0		0		0		0
Gobidae	Gobius paganellus	0		0		0		0		0		0		0		0		0		0		0		0		0		0		0		0		0		0		0		0		0		0		0		0
Labridae	Coris julis	65		72.6667		106		103.667		78.3333		78.3333		46		48.6667		88		78		97.3333		36.3333		26.6667		36		123.667		61		14		12.6667		44		36.3333		23		18.3333		34.3333		33
Labridae	Labrus merula	1.66667		2.33333		0		0		0		0		0.333333		0.666667		1		0		1		1		0		0.666667		0		0.333333		0.333333		0.666667		1		1		0.666667		0.333333		0.333333		0.666667
Labridae	Labrus viridis	0.333333		0.666667		0		0		0		0		1		0		0.333333		0		1		0		0		0.333333		0		0		0		0.333333		0		0		0		0		0		0.333333
Labridae	Symphodus cinereus	0.333333		0.666667		1		0.666667		3.66667		4		0		0		11.6667		4.66667		29		1.33333		12		0		0		13.6667		0		0		0		0		0.333333		0.666667		0		0
Labridae	Symphodus doderleini	0		0		0		0		0		0		0		0		0		0		0		0		0		0		0		0		0		0		0		0		0		0		0		0
Labridae	Symphodus mediterraneus	0		0		1		1		2.33333		2.33333		1.66667		2.33333		0		0		0.333333		0.666667		0		0		0		0.333333		2		2.33333		2.33333		3.66667		2		1.33333		4		3.33333
Labridae	Symphodus tinca	23		21.3333		6.33333		5.66667		15.3333		14		25		16		22.6667		21		28.6667		27.6667		11.3333		11.3333		14		12.6667		8.33333		13.3333		6.33333		7.66667		23.6667		19.6667		29.3333		23
Labridae	Symphodus melanocercus	0		0		0		0		0.333333		0		0		0		0.666667		0		0		0.333333		1		0		0		1.66667		1.33333		1.66667		1.33333		1		2.33333		3		0.333333		0
Labridae	Symphodus ocellatus	0		0		0		0		0		0		1		0.666667		0		0		0		0		0		0.333333		0.666667		0.333333		0.333333		1		1.66667		1		0.666667		0.333333		0.333333		1
Labridae	Symphodus roissali	2.33333		1.66667		0		0		1.33333		1		1		0		1.66667		2		4.33333		1.66667		2.33333		0		3		3		0.666667		1.33333		1		5		1.66667		1.66667		2.33333		3
Labridae	Symphodus rostratus	1		0.666667		0		0		0		0		0		0		0.666667		1		0.333333		0.333333		0.333333		0		0.333333		0		0.333333		0		0.333333		0.333333		1		1		0.333333		1
Labridae	Thalassoma pavo	13		12.3333		43		42		6.66667		5.66667		0.333333		0		15.6667		7		2.33333		0.666667		0		0.666667		4.33333		1.33333		5.33333		8.66667		12		14		5.66667		8.33333		1.33333		1.66667
Mugilidae	Chelon labrosus	0		0		0		0		0		0		0		0		0		0		0		0		0		0		0		0		0		0		0		0		0		0		0		0
Mugilidae	Liza aurata	0		0		4.33333		4		0		0		0		0		0		0		0		0		0		0		0		0		0		0		0		0		0		0		0		0
Mullidae	Mullus surmuletus	0		0		0		0		2.33333		2		0		0		0.333333		0		0		0.666667		0		0		0		0.333333		0		0		0		0		7.66667		3		0.333333		0
Muraenidae	Muraena helena	0		0		2		2		0		0		0.333333		0		0		0		0		0		0		0		0.333333		0		0		0		1.33333		1.66667		0		0		0		0
Pomacentridae	Chromis chromis	57.3333		55.3333		170.333		66.6667		57.6667		48.3333		90		33.3333		190.667		66.6667		71.6667		310		57.3333		121		100		261		33.3333		16.6667		83		0		66.6667		0		143		50
Sciaenidae	Sciaena umbra	0		0		0.333333		0.333333		0		0		0		0		0		0		0		1		0		0		0		0		0		0		0		0		0		0		0		0
Scorpaenidae	Scorpaena porcus	0		0		0.333333		0.333333		0.333333		0		0.333333		0		0.333333		0		0		0		0		0		0		1		0		0		0		0		0		0		0		0
Scorpaenidae	Scorpaena maderensis	0		0		0		0		0		0		0		0		0		0		0		0		0		0		0		0		0		0		6		6.66667		0.333333		0		0		0
Serranidae	Epinephelus costae	0		0		0		0		0		0		0		0		0		0		0		0		0		0		0		0		0		0		0		0		0		0		0		0
Serranidae	Epinephelus marginatus	0		0		0		0		0.666667		0.666667		0.333333		0		0		0		0		0		0		0		0		0		0		0		0		0		0		0		0		0
Serranidae	Seranus cabrilla	6		4.66667		2.66667		2.66667		9		8.66667		3.66667		3.33333		5		6		4.66667		4		2.66667		6		1		3.66667		2.33333		5		2.33333		1.33333		4		4.66667		2.66667		7.33333
Serranidae	Serranus scriba	2		3.66667		1		1		1		1		4		3.33333		4		5.66667		1.33333		2		1.66667		3.66667		0.333333		4		1.33333		1.33333		2		2		4.66667		3		2.33333		2.33333
Sparidae	Boops boops	0		0		0		0		0		0		0		0		0		0		0		0		0		0		0		0		0		0		0		0		0		0		0		0
Sparidae	Dentex dentex	0		0		0		0		0		0		0		0		0		0		0		0		0		0		0		0		0		0		0		0		0		0		0		0
Sparidae	Diplodus annularis	0		0		0		0		0.666667		0		0		0		5		3.66667		0.333333		0.666667		0		0		0		0		0		0		0		0		1.66667		1.66667		1.66667		6
Sparidae	Diplodus puntazzo	0.333333		0		0.666667		0.666667		0.333333		0.666667		0		0		0.333333		0.666667		0		0		0		0		0		0		0		0		0		0		0.333333		1		0.666667		1.33333
Sparidae	Diplodus sargus sargus	10.3333		10.6667		3		3		9		8.66667		0.666667		2.33333		4.66667		2.66667		3.33333		1.66667		5.33333		1.66667		0.666667		2.33333		6.33333		8.66667		0.333333		1.66667		18.6667		15		23		25.3333
Sparidae	Diplodus vulgaris	14.3333		14.3333		3.33333		4		38		40.6667		9		5		21.3333		19.6667		9		6.33333		10.6667		2.33333		1.66667		6.33333		11.6667		4.33333		51.6667		21		30		14		20		17.3333
Sparidae	Lithognatus mormyrus	1.66667		0		0		0		0		0		0		0		0		0		0		0		0		0		0		0		0		0		0		0		0		0		0		0
Sparidae	Oblada melanura	0.333333		2		0		0		16		7.66667		0		0		8.33333		7		0.666667		0		0		0		9.33333		0.333333		10.3333		9.33333		26.3333		4.66667		0.666667		2.33333		0.333333		4
Sparidae	Sarpa salpa	0		0		25		14		0		0		0		0		21		12.6667		28		0		0		0		0		8.66667		0		7.66667		0		0		18.3333		4		0.666667		2.66667
Sparidae	Sparus aurata	0		0		0		0		0		0		0		0		0		0		0		0		0		0		0		0		0		0		0		0		0		0		0		0
Sparidae	Spondyliosoma cantharus	0		0		0		0		0		0		1.33333		0		1		0		0		0		0.333333		0.333333		0		0.333333		0		0		0.333333		0		0		0		0		0
Sphyraenidae	Sphyraena viridensis	0		0		0		0		0		0		0		0		0		0		0		0		0		0		0		0		0		0		0		0		0		0		0		0
Tripterygidae	Tripterygion melanurus	0		0		0		0		0		0		0		0		0		0		0		0		0		0		0		0		0		2.66667		0		0		0		0		0		0
Tripterygidae	Tripterygion delaisi	0.666667		0		0		0		0		0		0		0		0		0		0		1.66667		1		0.333333		0		0		0		0		0		0		0.333333		0.666667		0		0
Tripterygidae	Tripterygion tripteronotus	0.333333		0		1.33333		0		0.666667		0.666667		0		0		1		1		0		0.666667		0		0		0		0		1.33333		1		0		0		0.666667		0.333333		0		0
Dasyatidae	Dasyatis pastinaca	0		0		0		0		0		0		0		0		0		0		0		0		0		0		0		0		0		0		0		0		0		0		0		0
[truncated: 88 more columns]
