# Supplementary material for: Recovery Trends of Commercial Fish: The Case of an Underperforming Mediterranean Marine Protected Area
Source: PLoS One. 2016 Jan 7;11(1):e0146391. doi: 10.1371/journal.pone.0146391 (PMC4704826; doi:10.1371/journal.pone.0146391)
Supplement: S4 Table — *p<0.05;** p<0.01;*** p<0.001. (XLSX) [file pone.0146391.s004.xlsx]

## Sheet: xx
			Family	Species	MPA	OUT	Fishing value
			Apogonidae		0.0113	0.0046
				Apogon imberbis	+	+	Non commercial
			Atherinidae		2.35%	0%
				Atherina sp.	+	-	Commercial
			Blennidae		0.003	0.0009
				Parablennius gattoruggine	+	+	Non commercial
				Parablennius rouxi	+	+	Non commercial
				Parablennius sanguinolentus	+	-	Non commercial
				Parablennius zvonimiri	+	-	Non commercial
				Lipophiris nigrigeps	+	-	Non commercial
			Carangidae		0.0024	0
				Seriola dumerili	+	-	Commercial
			Centracanthidae		0.0004	0
				Spicara maena	+	-	Commercial
			Gadidae		0.0001	0
				Phycis phycis	+	-	Commercial
			Gobidae		0.0029	0.0057
				Gobius bucchichi	+	+	Non commercial
				Gobius cobitis	+	-	Non commercial
				Gobius cruentatus	-	+	Non commercial
				Gobius geniporus	+	+	Non commercial
				Gobius niger	-	-	Non commercial
				Gobius paganellus	-	+	Non commercial
			Labridae		0.3441	0.424
				Coris julis	+	+	Non commercial
				Labrus merula	+	+	Commercial
				Labrus viridis	+	+	Commercial
				Symphodus cinereus	+	-	Non commercial
				Symphodus doderleini	+	-	Non commercial
				Symphodus mediterraneus	+	+	Non commercial
				Symphodus tinca	+	+	Non commercial
				Symphodus melanocercus	+	+	Non commercial
				Symphodus ocellatus	+	+	Non commercial
				Symphodus roissali	+	+	Non commercial
				Symphodus rostratus	+	+	Non commercial
				Thalassoma pavo	+	+	Non commercial
			Mugilidae		0.0012	0
				Chelon labrosus	+	-	Commercial
				Liza aurata	+	-	Commercial
			Mullidae		0.0039	0.0093
				Mullus surmuletus	+	+	Commercial
			Muraenidae		0.0013	0.0003
				Muraena helena	+	+	Commercial
			Pomacentridae		0.3246	0.376
				Chromis chromis	+	+	Non commercial
			Sciaenidae		0.0007	0
				Sciaena umbra	+	-	Commercial
			Scorpaenidae		0.0021	0.0013
				Scorpaena porcus	+	+	Commercial
				Scorpaena maderensis	+	+	Commercial
			Serranidae		0.0273	0.0235
				Epinephelus costae	+	-	Commercial
				Epinephelus marginatus	+	-	Commercial
				Seranus cabrilla	+	+	Commercial
				Serranus scriba	+	+	Commercial
			Sparidae		0.2476	0.1534
				Boops boops	-	+	Commercial
				Dentex dentex	-	+	Commercial
				Diplodus annularis	+	+	Commercial
				Diplodus puntazzo	+	+	Commercial
				Diplodus sargus	+	+	Commercial
				Diplodus vulgaris	+	+	Commercial
				Lithognatus mormyrus	+	-	Commercial
				Oblada melanura	+	+	Commercial
				Sarpa salpa	+	+	Non commercial
				Sparus aurata	+	+	Commercial
				Spondyliosoma cantharus	+	+	Commercial
			Sphyraenidae		0.0005	0
				Sphyraena viridensis	+	-	Commercial
				Tripterygion melanurus	+	+	Non commercial
				Tripterygion delaisi	+	+	Non commercial
			Tripterygidae		0.0032	0.0011
				Tripterygion tripteronotus	+	-	Non commercial
			Dasyatidae		0.01%	0%
				Dasyatis pastinaca	+	-	Commercial

## Sheet: Foglio1
	abb univ									abb mult
	Fonte di variazione	df	SS	MS	Pseudo-F	P(perm)	perms	P(MC)		Fonte di variazione	df	SS	MS	Pseudo-F	P(perm)	perms	P(MC)				univariate		multivariate
	Tempo	3	33.298	11.099	8.0344	0.0024	9949	0.0035		Tempo	3	12644	4214.8	5.3664	0.0003	9940	0.0001		variable	df	MS	Pseudo-F	MS	Pseudo-F
	Protezione	3	37.546	12.515	2.0529	0.1251	9940	0.1507		Protezione	3	6396.1	2132	0.9673	0.5364	9920	0.5227		abundance	9	4.0898	2,9599 *	1550.8	1,9746 **	reserve effect
	Sito(protezione)	4	10.738	2.6845	1.9431	0.1669	9956	0.1665		Sito(protezione)	4	5865.2	1466.3	1.867	0.0235	9931	0.0314		biomass	9	608.32	4,064 *	2131	2,1466 **
	Tempoxprotezione	9	36.808	4.0898	2.9599	0.0419	9949	0.0409		Tempoxprotezione	9	13957	1550.8	1.9746	0.0065	9886	0.0074		abundance	6	9.4518	3,9433 *	1490.2	2,4288 **	zonation effect
	Tempoxsito(protezione)	12	16.582	1.3818	1.1538	0.3351	9950	0.3347		Tempoxsito(protezione)	12	9424.7	785.39	0.99765	0.4863	9862	0.4942		biomass	6	2040	2,3109ns	1808.6	1,787 *
	Residui	63	75.45	1.1976						Residui	63	49596	787.24
	Totale	94	206.28							Totale	94	97303
	biom univ									biom mult
	Fonte di variazione	df	SS	MS	Pseudo-F	P(perm)	perms	P(MC)		Fonte di variazione	df	SS	MS	Pseudo-F	P(perm)	perms	P(MC)
	Tempo	3	841.13	280.38	1.8731	0.191	9957	0.1887		Tempo	3	10398	3466	3.4907	0.0019	9920	0.0001
	Protezione	3	8848.6	2949.5	3.6537	0.0215	9949	0.0364		Protezione	3	10525	3508.2	1.1289	0.3386	9905	0.329
	Sito(protezione)	4	959.65	239.91	1.6028	0.2394	9955	0.2381		Sito(protezione)	4	7430.6	1857.6	1.8709	0.0179	9905	0.0147
	Tempoxprotezione	9	5474.9	608.32	4.064	0.0127	9962	0.0136		Tempoxprotezione	9	19179	2131	2.1466	0.0007	9899	0.0012
	Tempoxsito(protezione)	12	1796.2	149.69	0.53782	0.8888	9940	0.8856		Tempoxsito(protezione)	12	11912	992.69	0.88161	0.7707	9825	0.7625
	Residui	64	17813	278.32						Residui	63	70938	1126
	Totale	95	35733							Totale	94	130010
	ZONIZZAZIONE
	abb univ									abb mult
	Fonte di variazione	df	SS	MS	Pseudo-F	P(perm)	perms	P(MC)		Fonte di variazione	df	SS	MS	Pseudo-F	P(perm)	perms	P(MC)
	Tempo	3	9.4073	3.1358	1.3083	0.3344	9960	0.3278		Tempo	3	5375.2	1791.7	2.9202	0.0021	9935	0.0014
	Protezione	2	15.367	7.6833	0.90602	0.5416	9949	0.4946		Protezione	2	8958.6	4479.3	3.0057	0.0161	9931	0.009
	Sito(protezione)	3	5.022	1.674	0.6984	0.5765	9960	0.5783		Tempoxprotezione	6	8941.4	1490.2	2.4288	0.0044	9916	0.0022
	Tempoxprotezione	6	56.711	9.4518	3.9433	0.0328	9960	0.0295		Pooled	12	7362.7	613.56	0.82896	0.8099	9858	0.7981
	Tempoxsito(protezione)	9	21.572	2.3969	1.0588	0.4146	9942	0.4116		Residui	48	35527	740.15
	Residui	48	108.66	2.2638						Totale	71	66165
	Totale	71	216.74
	biom univ									biom multi
	Fonte di variazione	df	SS	MS	Pseudo-F	P(perm)	perms	P(MC)		Fonte di variazione	df	SS	MS	Pseudo-F	P(perm)	perms	P(MC)
	Tempo	3	838.64	279.55	0.31666	0.8137	9963	0.8148		Tempo	3	8809	2936.3	2.9012	0.0026	9929	0.0016
	Protezione	2	3662.1	1831	1.0442	0.4656	9949	0.4401		Protezione	2	10362	5181	1.7729	0.0773	9923	0.0659
	Sito(protezione)	3	1677.2	559.06	0.63328	0.6152	9962	0.6145		Sito(protezione)	3	5053.8	1684.6	1.6644	0.1049	9934	0.0874
	Tempoxprotezione	6	12240	2040	2.3109	0.1263	9950	0.1295		Tempoxprotezione	6	10852	1808.6	1.787	0.047	9917	0.0274
	Tempoxsito(protezione)	9	7945.1	882.79	1.7902	0.0919	9939	0.0957		Tempoxsito(protezione)	9	9109	1012.1	0.9868	0.5145	9876	0.4975
	Residui	48	23670	493.13						Residui	48	49231	1025.7
	Totale	71	50033							Totale	71	93417

## Sheet: riserva
			reserve
				B, C		B, OUT1		B, OUT2		C, OUT1		C, OUT2		OUT1, OUT2						B, C	B, OUT1	B, OUT2	C, OUT1	C, OUT2	OUT1, OUT2
				t	P(MC)	t	P(MC)	t	P(MC)	t	P(MC)	t	P(MC)	t	P(MC)			abundance	2004	0.71465	0.07038	0.87376	0.59127	1.1486	0.78896	univariate
		abundance	2004	0.71465	0.5551	0.07038	0.9487	0.87376	0.4701	0.59127	0.6227	1.1486	0.3721	0.78896	0.514	univariate			2007	3.1147	3.3065	4,4384*	1.956	2.304	0.55746
			2007	3.1147	0.0874	3.3065	0.0813	4.4384	0,0462*	1.956	0.1926	2.304	0.1476	0.55746	0.641				2010	1.3814	2.4331	0.45663	1.5548	1.32	2.8049
			2010	1.3814	0.3004	2.4331	0.1356	0.45663	0.6996	1.5548	0.258	1.32	0.315	2.8049	0.1079				2012	0.12144	2.4729	1.0032	1.5924	0.78048	5.2505
			2012	0.12144	0.92	2.4729	0.1376	1.0032	0.4191	1.5924	0.2475	0.78048	0.5148	5.2505	0.0352			biomass	2004	0.18503	1.7515	1.5262	5,3945*	1.9349	0.35277
		biomass	2004	0.18503	0.8699	1.7515	0.2197	1.5262	0.2627	5.3945	0,0306*	1.9349	0.1917	0.35277	0.7579				2007	0.36635	7,2907*	17,17**	5,2622*	5,5112*	1.4718
			2007	0.36635	0.7486	7.2907	0,0204*	17.17	0,0031**	5.2622	0,0346*	5.5112	0,0314*	1.4718	0.2819				2010	2.0304	1.9605	0.49892	0.62005	2.3068	1.8847
			2010	2.0304	0.1711	1.9605	0.1887	0.49892	0.6702	0.62005	0.6034	2.3068	0.1449	1.8847	0.1964				2012	0.49078	6,1379*	3.0184	2.6133	1.4362	7,1674*
			2012	0.49078	0.6772	6.1379	0,0254*	3.0184	0.0956	2.6133	0.1196	1.4362	0.288	7.1674	0,0179*			abundance	2004	1.345	0.48509	0.7839	1.0527	1.1983	0.66332	multivariate
		abundance	2004	1.345	0.1973	0.48509	0.896	0.7839	0.6074	1.0527	0.4224	1.1983	0.3038	0.66332	0.7449	multivariate			2007	2,198*	2,3051*	2.0646	1.6682	0.97538	1.1886
			2007	2.198	0,0317*	2.3051	0,0309*	2.0646	0.0578	1.6682	0.1242	0.97538	0.4757	1.1886	0.3274				2010	0.71274	1.6565	1.1307	1.4294	1.5137	1.8113
			2010	0.71274	0.7341	1.6565	0.1049	1.1307	0.351	1.4294	0.1936	1.5137	0.1701	1.8113	0.0909				2012	1.1207	1.3216	2.013	1.3829	1.7607	0.80553
			2012	1.1207	0.3525	1.3216	0.246	2.013	0.0321	1.3829	0.2207	1.7607	0.0874	0.80553	0.6267			biomass	2004	1.0418	0.73635	0.80721	1.0085	1.1694	0.7292
		biomass	2004	1.0418	0.4229	0.73635	0.6952	0.80721	0.5937	1.0085	0.4506	1.1694	0.3221	0.7292	0.6861				2007	1.631	3,4436**	2,8329*	2.2534	1.6817	1.5244
			2007	1.631	0.0947	3.4436	0,0032**	2.8329	0,0147*	2.2534	0.0252	1.6817	0.0821	1.5244	0.1743				2010	0.71968	1.1392	0.97876	1.1154	1.5537	1.8521
			2010	0.71968	0.7334	1.1392	0.3381	0.97876	0.4779	1.1154	0.3547	1.5537	0.1521	1.8521	0.0594				2012	1.3029	1,9061*	2,3482**	1.5046	1.3037	0.98554
			2012	1.3029	0.2166	1.9061	0,0472*	2.3482	0,0083**	1.5046	0.1444	1.3037	0.2311	0.98554	0.4689
																				2004, 2007	2004, 2010	2004, 2012	2007, 2010	2007, 2012	2010, 2012
				2004, 2007		2004, 2010		2004, 2012		2007, 2010		2007, 2012		2010, 2012				abundance	B	5.1525	2.5366	33,998*	1.3638	2.8969	0.42351	univariate
				t	P(MC)	t	P(MC)	t	P(MC)	t	P(MC)	t	P(MC)	t	P(MC)				C	15,218*	0.092159	1.4939	2.1323	0.72536	88,936**
		abundance	B	5.1525	0.123	2.5366	0.2371	33.998	0,0204*	1.3638	0.4063	2.8969	0.2155	0.42351	0.7507	univariate			OUT1	0.2403	9.4293	2.1706	1.6002	0.73645	4.5326
			C	15.218	0,0405*	0.092159	0.9448	1.4939	0.377	2.1323	0.2801	0.72536	0.594	88.936	0,0076**				OUT2	2.9402	1.3148	2.8806	0.63302	2.8198	0.89932
			OUT1	0.2403	0.8483	9.4293	0.0686	2.1706	0.2748	1.6002	0.3508	0.73645	0.5812	4.5326	0.1401			biomass	B	2.8067	2.8039	2.1342	0.72365	3.4402	0.57691
			OUT2	2.9402	0.2164	1.3148	0.4142	2.8806	0.2169	0.63302	0.647	2.8198	0.2258	0.89932	0.5319				C	3.0713	2.9207	1.5853	7.06	0.60995	1.9362
		biomass	B	2.8067	0.2174	2.8039	0.2136	2.1342	0.2775	0.72365	0.6011	3.4402	0.1824	0.57691	0.6796				OUT1	2.7171	0.56913	11.422	2.2159	2.3523	0.31696
			C	3.0713	0.2025	2.9207	0.2084	1.5853	0.3582	7.06	0.0885	0.60995	0.6483	1.9362	0.3081				OUT2	0.14833	1.4961	1.8273	2.3801	6.0463	1.1467
			OUT1	2.7171	0.2286	0.56913	0.6748	11.422	0.0553	2.2159	0.2687	2.3523	0.2502	0.31696	0.8005			abundance	B	3.4543	1.3922	1.6044	1.3119	2.2655	1.4856	multivariate
			OUT2	0.14833	0.9071	1.4961	0.3776	1.8273	0.3198	2.3801	0.2507	6.0463	0.1042	1.1467	0.4488				C	4,8042*	1.1791	1.583	1.9881	1.3392	1.647
		abundance	B	3.4543	0.0317	1.3922	0.2755	1.6044	0.186	1.3119	0.3096	2.2655	0.0664	1.4856	0.2276	multivariate			OUT1	3,541*	1.0649	1.4587	1.9943	1.6673	1.7914
			C	4.8042	0,0117*	1.1791	0.3707	1.583	0.1773	1.9881	0.1298	1.3392	0.2849	1.647	0.2006				OUT2	1.2754	1.4303	1.7626	0.68165	3,8593*	0.82509
			OUT1	3.541	0,0288*	1.0649	0.4395	1.4587	0.2644	1.9943	0.11	1.6673	0.1748	1.7914	0.1665			biomass	B	2,7255*	1.1096	1.3071	1.2977	3,1094*	1.1258
			OUT2	1.2754	0.3341	1.4303	0.2767	1.7626	0.1828	0.68165	0.7315	3.8593	0,0279*	0.82509	0.6555				C	21,25***	1.1088	1.1831	1.7499	0.96854	1.5303
		biomass	B	2.7255	0,0364*	1.1096	0.4184	1.3071	0.2896	1.2977	0.3096	3.1094	0,0113*	1.1258	0.3953				OUT1	3,7492*	1.0568	1.6415	2.1536	2,7076*	1.5719
			C	21.25	0,0001***	1.1088	0.4239	1.1831	0.3642	1.7499	0.1602	0.96854	0.5215	1.5303	0.214				OUT2	1.1495	1.497	1.3474	1.1551	6,7421**	1.0824
			OUT1	3.7492	0,0234*	1.0568	0.4498	1.6415	0.1983	2.1536	0.0905	2.7076	0,0376*	1.5719	0.213
			OUT2	1.1495	0.4085	1.497	0.247	1.3474	0.3076	1.1551	0.3843	6.7421	0,0053**	1.0824	0.448

## Sheet: zonizzazione
		zoinzzazione
			A, B		A, C		B, C
			t	P(MC)	t	P(MC)	t	P(MC)					A, B	A, C	B, C
	abundance	2004	11.979	0,0063**	2.6606	0.1178	26.049	0,0014**	univariate		abundance	2004	11,979**	2.6606	26,049**	univariate
		2007	3.4759	0.0716	2.693	0.1165	2.1255	0.1659				2007	3.4759	2.693	2.1255
		2010	4.1286	0.0545	1.1832	0.3575	0.90774	0.4596				2010	4.1286	1.1832	0.90774
		2012	0.48001	0.6744	1.1084	0.3832	1.6345	0.2464				2012	0.48001	1.1084	1.6345
	biomass	2004	2.701	0,0017**	1.8177	0,0357*	2.5397	0,0032**			biomass	2004	2,701**	1,8177*	2,5397**
		2007	1.6807	0.0749	2.1838	0,0125*	2.1895	0,0086**				2007	1.6807	2,1838*	2,1895**
		2010	1.8159	0,0202*	1.0507	0.3492	1.4249	0.1197				2010	1,8159*	1.0507	1.4249
		2012	1.0072	0.3924	1.7176	0,0335*	1.499	0.0834				2012	1.0072	1.7176	1.499
	abundance	2004	2.701	0,0017**	1.8177	0,0357*	2.5397	0,0032**	multivariate		abundance	2004	2,701**	1,8177*	2,5397**	multivariate
		2007	1.6807	0.0749	2.1838	0,0125*	2.1895	0,0086**				2007	1.6807	2,1838*	2,1895**
		2010	1.8159	0,0202*	1.0507	0.3492	1.4249	0.1197				2010	1,8159*	1.0507	1.4249
		2012	1.0072	0.3924	1.7176	0,0335*	1.499	0.0834				2012	1.0072	1,7176*	1.499
	biomass	2004	3.7164	0,0042**	2.4208	0,0303*	5.3219	0,0016**			biomass	2004	3,7164**	2,4208*	5,3219**
		2007	2.6655	0,0362*	8.939	0,0013**	2.1482	0,0476*				2007	2,6655*	8,939**	2,1482*
		2010	0.88866	0.5656	1.1149	0.3581	0.99158	0.4733				2010	0.88866	1.1149	0.99158
		2012	1.017	0.4464	1.1764	0.3042	1.1249	0.3538				2012	1.017	1.1764	1.1249
			2004, 2007		2004, 2010		2004, 2012		2007, 2010		2007, 2012		2010, 2012
			t	P(MC)	t	P(MC)	t	P(MC)	t	P(MC)	t	P(MC)	t	P(MC)
	abundance	A	10.524	0.059	3.0996	0.2023	0.70794	0.6139	4.8752	0.1309	2.4982	0.2391	0.45066	0.7337	univariate
		B	0.51039	0.705	24.093	0.0274	3.1891	0.1919	2.7465	0.2279	0.44144	0.7321	13.264	0.0514
		C	2.5835	0.2329	0.57608	0.67	1.1187	0.4682	0.11128	0.9249	0.31832	0.8122	68.955	0.0093
	abundance	A	1.9819	0.1035	2.1001	0.0293	1.5931	0.1229	3.1415	0.012	3.0771	0.0172	1.194	0.3097	multivariate
		B	2.5989	0.0153	2.0588	0.062	2.0352	0.0492	1.6404	0.1148	1.2253	0.2656	1.4276	0.1744
		C	4.672	0.0015	1.383	0.1975	1.2026	0.2922	1.9998	0.0412	1.2273	0.291	0.54312	0.8695
	biomass	A	0.64024	0.7215	1.7067	0.1446	1.2237	0.355	1.9035	0.1197	1.9255	0.1137	1.1232	0.4124
		B	1.7717	0.1652	1.631	0.1869	1.9084	0.1205	1.3265	0.3071	1.1278	0.4161	1.5644	0.2028
		C	2.9275	0.0363	1.5431	0.183	1.4493	0.2395	1.3642	0.2573	1.2155	0.346	1.0036	0.4967
																			2004, 2007	2004, 2010	2004, 2012	2007, 2010	2007, 2012	2010, 2012
																	abundance	A	10.524	3.0996	0.70794	4.8752	2.4982	0.45066	univariate
																		B	0.51039	24,093*	3.1891	2.7465	0.44144	13.264
																		C	2.5835	0.57608	1.1187	0.11128	0.31832	68,955**
																	abundance	A	1.9819	2,1001*	1.5931	3,1415*	3,0771*	1.194	multivariate
																		B	2,5989*	2.0588	2,0352*	1.6404	1.2253	1.4276
																		C	4,672**	1.383	1.2026	1,9998*	1.2273	0.54312
																	biomass	A	0.64024	1.7067	1.2237	1.9035	1.9255	1.1232
																		B	1.7717	1.631	1.9084	1.3265	1.1278	1.5644
																		C	2,9275*	1.5431	1.4493	1.3642	1.2155	1.0036

## Sheet: Foglio2
	anno	cm	2004	2004	2004	2004	2004	2004	2004	2004	2004	2004	2004	2004	2004	2004	2004	2004	2004	2004	2004	2004	2004	2004	2004	2004	2004	2004	2004	2004	2004	2004	2004	2004	2004	2004	2004	2004	2004	2004	2004	2004	2004	2004	2004	2004	2004	2004	2004
	Location		Maldiventre A	Maldiventre A	Maldiventre A	Maldiventre A	Maldiventre A	Maldiventre A	Catalano	Catalano	Catalano	Catalano	Catalano	Catalano	Maldiventre B	Maldiventre B	Maldiventre B	Maldiventre B	Maldiventre B	Maldiventre B	Seu B	Seu B	Seu B	Seu B	Seu B	Seu B	Maldiventre C	Maldiventre C	Maldiventre C	Maldiventre C	Maldiventre C	Maldiventre C	Funtana Meiga	Funtana Meiga	Funtana Meiga	Funtana Meiga	Funtana Meiga	Funtana Meiga	Porto Suedda	Porto Suedda	Porto Suedda	Porto Suedda	Porto Suedda	Porto Suedda	Su Tingiosu	Su Tingiosu	Su Tingiosu	Putzu Idu	Putzu Idu
Apogonidae	Apogon imberbis	TOT	0	0	0	0	0	0	0	0	0	0	0	0	0	1	0	0	2	1	0	0	0	0	0	0	0	0	0	0	0	0	2	0	0	0	0	0	0	0	0	0	0	0	0	0	0	0	0
Atherinidae	Atherina sp.	TOT													100							105			50	50
Blennidae	Parablennius gattoruggine	TOT	0	0	0	0	0	0	0	0	0	0	0	0	0	1	0	0	0	1	0	0	0	0	0	0	0	0	0	0	0	0	0	0	0	0	0	0	0	0	1	0	0	0	0	0	0	0	0
Blennidae	Parablennius rouxi	TOT	3	0	2	2	1	2	0	0	0	0	0	0	3	1	1	2	2	1	0	0	0	0	0	0	0	2	0	0	1	1	0	0	0	0	0	0	0	0	0	0	0	0	0	0	0	0	0
Blennidae	Parablennius sanguinolentus	TOT	0	0	0	0	0	0	0	0	0	0	0	0	0	0	0	0	0	0	0	0	0	0	0	0	0	0	0	0	0	0	0	0	0	0	0	0	0	0	0	0	0	0	0	0	0	0	0
Blennidae	Parablennius zvonimiri	TOT	0	0	0	0	0	0	0	0	0	0	0	0	0	0	0	0	0	0	0	0	0	0	0	0	0	0	0	0	0	0	0	0	0	0	0	0	0	0	0	0	0	0	0	0	0	0	0
Blennidae	Lipophiris nigrigeps	TOT	0	0	0	0	0	0	0	0	0	0	0	0	0	0	0	0	0	0	0	0	0	0	0	0	0	0	0	0	0	0	0	0	0	0	0	0	0	0	0	0	0	0	0	0	0	0	0
Carangidae	Seriola dumerili	TOT	0	0	0	0	0	0	0	0	0	0	0	0	0	0	0	0	0	0	0	0	0	0	0	0	0	0	0	0	0	0	0	0	0	0	0	0	0	0	0	0	0	0	0	0	0	0	0
Maenidae	Spicara maena	TOT	0	0	0	0	0	0	0	0	0	0	0	0	0	0	0	0	0	0	0	0	0	0	0	0	0	0	0	0	0	0	0	0	0	0	0	0	0	0	0	0	0	0	0	0	0	0	0
Gadidae	Phycis phycis	TOT	0	0	0	0	0	0	0	0	0	0	0	0	0	0	0	0	0	0	0	0	0	0	0	0	0	0	0	0	0	0	0	0	0	0	0	0	0	0	0	0	0	0	0	0	0	0	0
Gobidae	Gobius bucchichi	TOT	1	0	2	1	1	2	2	0	0	0	0	1	2	0	8	3	1	5	1	1	1	0	1	2	0	5	0	0	4	2	0	0	0	0	0	0	1	1	0	0	0	1	3	0	0	1	2
Gobidae	Gobius cobitis	TOT	0	0	0	0	0	0	0	0	0	0	0	0	0	0	0	0	0	0	0	0	0	0	0	0	0	0	0	0	0	0	0	0	0	0	0	0	0	0	0	0	0	0	0	0	0	0	0
Gobidae	Gobius cruentatus	TOT	0	0	0	0	0	0	0	0	0	0	0	0	0	0	0	0	0	0	0	0	0	0	0	0	0	0	0	0	0	0	0	0	0	0	0	0	0	0	0	0	0	0	0	0	0	0	0
Gobidae	Gobius geniporus	TOT	3	0	3	4	0	3	0	1	0	0	1	0	0	0	0	0	0	0	0	0	0	0	0	0	0	0	0	0	0	0	0	0	0	0	0	0	0	0	0	0	0	0	0	0	0	0	0
Gobidae	Gobius niger	TOT	0	0	0	0	0	0	0	0	0	0	0	0	0	0	0	0	0	0	0	0	0	0	0	0	0	0	0	0	0	0	0	0	0	0	0	0	0	0	0	0	0	0	0	0	0	0	0
Gobidae	Gobius paganellus	TOT	0	0	0	0	0	0	0	0	0	0	0	0	0	0	0	0	0	0	0	0	0	0	0	0	0	0	0	0	0	0	0	0	0	0	0	0	0	0	0	0	0	0	0	0	0	0	0
Labridae	Coris julis	TOT	58	68	69	75	82	61	56	74	188	99	94	118	75	99	61	75	93	67	30	41	67	46	52	48	50	171	43	80	96	58	103	105	84	88	68	76	36	58	15	38	37	40	32	31	17	13	80
Labridae	Labrus merula	TOT	0	3	2	3	3	1	0	0	0	0	0	0	0	0	0	0	0	0	1	0	0	0	0	2	1	0	2	0	0	0	1	1	1	0	1	0	2	1	0	1	1	0	0	0	0	0	2
Labridae	Labrus viridis	TOT	0	1	0	1	0	1	0	0	0	0	0	0	0	0	0	0	0	0	3	0	0	0	0	0	0	0	1	0	0	0	0	0	3	0	0	1	0	0	0	0	0	0	0	0	0	0	1
Labridae	Symphodus cinereus	TOT	0	0	1	0	2	0	2	0	1	0	1	1	5	3	3	5	4	3	0	0	0	0	0	0	22	12	1	7	4	3	0	22	65	5	1	2	0	4	0	2	0	5	8	23	5	0	0
Labridae	Symphodus doderleini	TOT	0	0	0	0	0	0	0	0	0	0	0	0	0	0	0	0	0	0	0	0	0	0	0	0	0	0	0	0	0	0	0	0	0	0	0	0	0	0	0	0	0	0	0	0	0	0	0
Labridae	Symphodus mediterraneus	TOT	0	0	0	0	0	0	0	0	3	1	1	1	3	3	1	2	3	2	1	1	3	2	4	1	0	0	0	0	0	0	0	0	1	0	0	0	0	0	2	0	0	0	0	0	0	0	0
Labridae	Symphodus tinca	TOT	8	29	32	25	21	18	9	3	7	1	12	4	17	13	16	14	17	11	27	22	26	18	16	14	41	0	27	29	15	19	45	19	22	15	30	14	13	37	33	29	38	25	6	16	12	11	14
Labridae	Symphodus melanocercus	TOT	0	0	0	0	0	0	0	0	0	0	0	0	1	0	0	0	0	0	0	0	0	0	0	0	0	0	2	0	0	0	0	0	0	0	0	0	0	1	0	0	0	0	2	1	0	0	0
Labridae	Symphodus ocellatus	TOT	0	0	0	0	0	0	0	0	0	0	0	0	0	0	0	0	0	0	0	2	1	0	1	1	0	0	0	0	0	0	0	0	0	0	0	0	0	0	0	0	0	0	0	0	0	0	1
Labridae	Symphodus roissali	TOT	4	0	3	2	2	1	0	0	0	0	0	0	4	0	0	2	1	0	0	2	1	0	0	0	2	0	3	1	3	2	2	4	7	4	7	6	0	3	2	4	3	1	0	4	3	0	0
Labridae	Symphodus rostratus	TOT	0	2	1	2	0	0	0	0	0	0	0	0	0	0	0	0	0	0	0	0	0	0	0	0	1	0	1	0	3	0	1	0	0	0	0	0	0	0	1	0	1	1	0	0	1	0	0
Labridae	Thalassoma pavo	TOT	2	13	24	15	14	8	11	40	78	38	35	53	5	5	10	5	6	6	0	1	0	0	0	0	20	27	0	5	11	5	0	7	0	2	0	1	0	2	0	1	0	2	0	0	0	0	2
Mugilidae	Chelon labrosus	TOT	0	0	0	0	0	0	0	0	0	0	0	0	0	0	0	0	0	0	0	0	0	0	0	0	0	0	0	0	0	0	0	0	0	0	0	0	0	0	0	0	0	0	0	0	0	0	0
Mugilidae	Liza aurata	TOT	0	0	0	0	0	0	0	0	13	0	0	12	0	0	0	0	0	0	0	0	0	0	0	0	0	0	0	0	0	0	0	0	0	0	0	0	0	0	0	0	0	0	0	0	0	0	0
Mullidae	Mullus surmuletus	TOT	0	0	0	0	0	0	0	0	0	0	0	0	1	0	6	2	3	1	0	0	0	0	0	0	1	0	0	0	0	0	0	0	0	0	0	0	2	0	0	0	0	0	0	0	0	0	0
Muraenidae	Muraena helena	TOT	0	0	0	0	0	0	1	1	4	1	3	2	0	0	0	0	0	0	0	0	1	0	0	0	0	0	0	0	0	0	0	0	0	0	0	0	0	0	0	0	0	0	0	0	0	0	0
Pomacentridae	Chromis chromis	TOT	30	56	86	22	48	96	500	11		200			19	20	134	44	38	63	40	230		50		50	212	80	280	50	50	100			215				500	360	70	120		150	97	34	41	53	232
Sciaenidae	Sciaena umbra	TOT	0	0	0	0	0	0	0	0	1	0	0	1	0	0	0	0	0	0	0	0	0	0	0	0	0	0	0	0	0	0	0	0	0	0	0	0	0	3	0	0	0	0	0	0	0	0	0
Scorpaenidae	Scorpaena porcus	TOT	0	0	0	0	0	0	0	1	0	0	1	0	1	0	0	0	0	0	1	0	0	0	0	0	1	0	0	0	0	0	0	0	0	0	0	0	0	0	0	0	0	0	0	0	0	0	0
Scorpaenidae	Scorpaena maderensis	TOT	0	0	0	0	0	0	0	0	0	0	0	0	0	0	0	0	0	0	0	0	0	0	0	0	0	0	0	0	0	0	0	0	0	0	0	0	0	0	0	0	0	0	0	0	0	0	0
Serranidae	Epinephelus costae	TOT	0	0	0	0	0	0	0	0	0	0	0	0	0	0	0	0	0	0	0	0	0	0	0	0	0	0	0	0	0	0	0	0	0	0	0	0	0	0	0	0	0	0	0	0	0	0	0
Serranidae	Epinephelus marginatus	TOT	0	0	0	0	0	0	0	0	0	0	0	0	1	0	1	0	1	1	1	0	0	0	0	0	0	0	0	0	0	0	0	0	0	0	0	0	0	0	0	0	0	0	0	0	0	0	0
Serranidae	Seranus cabrilla	TOT	5	9	4	6	6	2	2	1	5	2	5	1	7	14	6	8	11	7	5	2	4	2	4	4	2	10	3	6	5	7	3	7	4	10	3	4	5	3	4	6	2	3	3	1	4	5	9
Serranidae	Serranus scriba	TOT	2	3	1	4	5	2	2	0	1	0	1	2	2	0	1	1	1	1	4	2	6	3	4	3	5	1	6	9	4	4	2	1	1	1	5	0	3	3	0	5	0	1	0	3	2	4	6
Sparidae	Boops boops	TOT	0	0	0	0	0	0	0	0	0	0	0	0	0	0	0	0	0	0	0	0	0	0	0	0	0	0	0	0	0	0	0	0	0	0	0	0	0	0	0	0	0	0	0	0	0	0	0
Sparidae	Dentex dentex	TOT	0	0	0	0	0	0	0	0	0	0	0	0	0	0	0	0	0	0	0	0	0	0	0	0	0	0	0	0	0	0	0	0	0	0	0	0	0	0	0	0	0	0	0	0	0	0	0
Sparidae	Diplodus annularis	TOT	0	0	0	0	0	0	0	0	0	0	0	0	0	0	2	0	0	0	0	0	0	0	0	0	2	1	12	3	4	4	1	0	0	0	0	0	0	1	1	0	1	0	0	0	0	0	0
Sparidae	Diplodus puntazzo	TOT	0	1	0	0	0	0	0	0	2	0	2	0	0	1	0	0	1	1	0	0	0	0	0	0	0	0	1	0	2	0	0	0	0	0	0	0	0	0	0	0	0	0	0	0	0	0	0
Sparidae	Diplodus sargus	TOT	0	26	5	16	8	8	0	5	4	1	4	4	11	14	2	9	11	6	0	0	2	1	1	5	3	0	11	3	4	1	9	0	1	0	3	3	3	1	1	1	5	0	2	8	6	1	4
Sparidae	Diplodus vulgaris	TOT	5	35	3	19	17	7	5	4	1	2	6	4	36	49	29	55	33	34	13	7	7	6	5	4	31	4	29	19	20	20	12	9	6	4	10	4	8	3	8	5	7	5	12	16	4	0	6
Sparidae	Lithognatus mormyrus	TOT	5	0	0	0	0	0	0	0	0	0	0	0	0	0	0	0	0	0	0	0	0	0	0	0	0	0	0	0	0	0	0	0	0	0	0	0	0	0	0	0	0	0	0	0	0	0	0
Sparidae	Oblada melanura	TOT	1	0	0	0	6	0	0	0	0	0	0	0	9	39	0	5	7	11	0	0	0	0	0	0	20	0	5	1	19	1	1	0	1	0	7	0	0	0	0	0	0	0	0	0	0	0	0
Sparidae	Sarpa salpa	TOT	0	0	0	0	0	0	0	75	0	0	23	19	0	0	0	0	0	0	0	0	0	0	0	0	0	29	34	0	16	22	36	16	32	15	22	0	0	0	0	0	0	0	0	0	0	0	0
Sparidae	Sparus aurata	TOT	0	0	0	0	0	0	0	0	0	0	0	0	0	0	0	0	0	0	0	0	0	0	0	0	0	0	0	0	0	0	0	0	0	0	0	0	0	0	0	0	0	0	0	0	0	0	0
Sparidae	Spondyliosoma cantharus	TOT	0	0	0	0	0	0	0	0	0	0	0	0	0	0	0	0	0	0	0	3	1	0	0	0	0	0	3	0	0	0	0	0	0	0	0	0	0	0	0	0	0	0	0	1	0	0	1
Sphyraenidae	Sphyraena viridensis	TOT	0	0	0	0	0	0	0	0	0	0	0	0	0	0	0	0	0	0	0	0	0	0	0	0	0	0	0	0	0	0	0	0	0	0	0	0	0	0	0	0	0	0	0	0	0	0	0
Tripterygidae	Tripterygion melanurus	TOT	0	0	0	0	0	0	0	0	0	0	0	0	0	0	0	0	0	0	0	0	0	0	0	0	0	0	0	0	0	0	0	0	0	0	0	0	0	0	0	0	0	0	0	0	0	0	0
Tripterygidae	Tripterygion delaisi	TOT	2	0	0	0	0	0	0	0	0	0	0	0	0	0	0	0	0	0	0	0	0	0	0	0	0	0	0	0	0	0	0	0	0	0	0	0	3	2	0	0	1	1	0	0	3	1	0
Tripterygidae	Tripterygion tripteronotus	TOT	1	0	0	0	0	0	4	0	0	0	0	0	1	1	0	0	2	0	0	0	0	0	0	0	0	0	3	0	1	2	0	0	0	0	0	0	1	1	0	0	0	0	0	0	0	0	0
Dasyatidae	Dasyatis pastinaca	TOT	0	0	0	0	0	0	0	0	0	0	0	0	0	0	0	0	0	0	0	0	0	0	0	0	0	0	0	0	0	0	0	0	0	0	0	0	0	0	0	0	0	0	0	0	0	0	0
	anno	cm	2004	2004	2004	2004	2004	2004	2004	2004	2004	2004	2004	2004	2007	2007	2007	2007	2007	2007	2007	2007	2007	2007	2007	2007	2010	2010	2010	2010	2010	2010	2010	2010	2010	2010	2010	2010	2012	2012	2012	2012	2012	2012	2012	2012	2012	2012	2012
	Location		Su Tingiosu	Su Tingiosu	Su Tingiosu	Putzu Idu	Putzu Idu	Putzu Idu	Su Pallosu	Su Pallosu	Su Pallosu	Sca'e Sali	Sca'e Sali	Sca'e Sali	Su Tingiosu	Su Tingiosu	Su Tingiosu	Putzu Idu	Putzu Idu	Putzu Idu	Su Pallosu	Su Pallosu	Su Pallosu	Sca ' e Sali	Sca ' e Sali	Sca ' e Sali	Su Tingiosu	Su Tingiosu	Su Tingiosu	Putzu Idu	Putzu Idu	Putzu Idu	Su Pallosu	Su Pallosu	Su Pallosu	Sca ' e Sali	Sca ' e Sali	Sca ' e Sali	Su Tingiosu	Su Tingiosu	Su Tingiosu	Putzu Idu	Putzu Idu	Putzu Idu	Su Pallosu	Su Pallosu	Su Pallosu	Sca ' e Sali	Sca ' e Sali
Apogonidae	Apogon imberbis	TOT	0	0	0	0	0	0	0	0	0	0	0	0	0	0	0	0	0	0	0	6	0	0	0	0	0	0	0	0	0	0	0	0	0	0	0	1	0	0	2	0	0	0	0	5	10	3	0
Atherinidae	Atherina sp.	TOT
Blennidae	Parablennius gattoruggine	TOT	0	0	0	0	0	0	0	0	0	0	1	0	0	0	0	0	0	0	0	0	0	0	0	0	0	1	0	0	0	0	0	0	0	0	0	0	0	0	0	0	0	0	0	0	0	0	0
Blennidae	Parablennius rouxi	TOT	0	0	0	0	0	0	0	0	0	1	0	0	0	0	0	0	0	0	0	0	0	0	0	0	0	0	0	0	0	0	0	0	0	0	0	0	0	0	0	0	0	0	0	0	0	1	1
Blennidae	Parablennius sanguinolentus	TOT	0	0	0	0	0	0	0	0	0	0	0	0	0	0	0	0	0	0	0	0	0	0	0	0	0	0	0	0	0	0	0	0	0	0	0	0	0	0	0	0	0	0	0	0	0	0	0
Blennidae	Parablennius zvonimiri	TOT	0	0	0	0	0	0	0	0	0	0	0	0	0	0	0	0	0	0	0	0	0	0	0	0	0	0	0	0	0	0	0	0	0	0	0	0	0	0	0	0	0	0	0	0	0	0	0
Blennidae	Lipophiris nigrigeps	TOT	0	0	0	0	0	0	0	0	0	0	0	0	0	0	0	0	0	0	0	0	0	0	0	0	0	0	0	0	0	0	0	0	0	0	0	0	0	0	0	0	0	0	0	0	0	0	0
Carangidae	Seriola dumerili	TOT	0	0	0	0	0	0	0	0	0	0	0	0	0	0	0	0	0	0	0	0	0	0	0	0	0	0	0	0	0	0	0	0	0	0	0	0	0	0	0	0	0	0	0	0	0	0	0
Maenidae	Spicara maena	TOT	0	0	0	0	0	0	0	0	0	0	0	0	0	0	0	0	0	0	0	0	0	0	0	0	0	0	0	0	0	0	0	0	0	0	0	0	0	0	0	0	0	0	0	0	0	0	0
Gadidae	Phycis phycis	TOT	0	0	0	0	0	0	0	0	0	0	0	0	0	0	0	0	0	0	0	0	0	0	0	0	0	0	0	0	0	0	0	0	0	0	0	0	0	0	0	0	0	0	0	0	0	0	0
Gobidae	Gobius bucchichi	TOT	3	0	0	1	2	2	0	0	0	0	2	0	0	0	0	0	0	0	3	0	0	0	0	2	1	5	4	2	0	0	4	0	2	0	0	0	1	0	1	0	2	1	0	0	0	0	1
Gobidae	Gobius cobitis	TOT	0	0	0	0	0	0	0	0	0	0	0	0	0	0	1	0	0	0	0	0	0	0	0	0	0	0	0	0	0	0	0	0	0	0	0	0	0	0	0	0	0	0	0	0	0	0	0
Gobidae	Gobius cruentatus	TOT	0	0	0	0	0	0	0	0	0	0	0	0	0	0	0	0	0	0	0	0	0	0	0	0	0	0	1	0	0	0	0	0	0	0	0	0	0	0	0	0	0	0	0	0	0	0	0
Gobidae	Gobius geniporus	TOT	0	0	0	0	0	0	0	0	0	0	0	0	0	0	1	0	0	0	0	0	0	0	0	0	0	0	0	0	0	0	0	0	0	0	0	0	0	0	0	0	0	0	0	0	0	0	0
Gobidae	Gobius niger	TOT	0	0	0	0	0	0	0	0	0	0	0	0	0	0	0	0	0	0	0	0	0	0	0	0	0	0	0	0	0	0	0	0	0	0	0	0	0	0	0	0	0	0	0	0	0	0	0
Gobidae	Gobius paganellus	TOT	0	0	0	0	0	0	0	0	0	0	0	0	0	0	0	0	0	0	0	0	0	0	0	0	0	0	0	0	0	0	0	0	0	0	0	0	0	1	0	0	0	0	0	0	0	0	0
Labridae	Coris julis	TOT	32	31	17	13	80	15	276	35	60	29	115	39	10	14	11	29	11	4	35	55	26	6	48	41	38	32	43	19	57	35	82	43	51	17	69	51	22	29	17	49	112	13	191	80	135	24	84
Labridae	Labrus merula	TOT	0	0	0	0	2	0	0	0	0	1	0	0	0	0	0	0	0	0	0	0	0	0	0	0	0	0	0	0	0	0	1	0	0	0	2	0	0	0	0	0	0	0	0	0	0	0	0
Labridae	Labrus viridis	TOT	0	0	0	0	1	0	0	0	0	0	0	0	0	0	0	0	0	0	0	0	0	0	0	0	0	0	0	0	0	0	0	0	0	0	0	0	0	0	0	0	0	1	0	0	0	0	0
Labridae	Symphodus cinereus	TOT	8	23	5	0	0	0	0	0	0	40	1	0	0	15	0	0	0	0	0	0	0	0	0	0	0	0	0	0	0	0	1	0	0	0	1	1	0	0	0	0	0	0	0	0	0	0	0
Labridae	Symphodus doderleini	TOT	0	0	0	0	0	0	0	0	0	0	0	0	0	0	0	0	0	0	0	0	0	0	0	0	0	0	0	0	0	0	0	0	0	0	0	0	0	0	0	0	0	0	0	0	0	0	0
Labridae	Symphodus mediterraneus	TOT	0	0	0	0	0	0	0	0	0	0	0	1	0	1	1	0	0	0	0	1	0	2	0	0	0	0	1	0	0	0	0	0	1	2	0	0	0	1	2	0	0	0	0	0	1	0	2
Labridae	Symphodus tinca	TOT	6	16	12	11	14	9	1	36	5	2	25	11	1	18	4	4	3	6	0	15	21	10	14	10	28	19	8	11	2	8	2	10	14	8	15	12	1	7	3	17	4	3	18	18	23	13	17
Labridae	Symphodus melanocercus	TOT	2	1	0	0	0	0	0	0	0	0	4	1	0	0	0	0	0	0	0	0	0	1	0	1	0	0	0	1	0	2	0	0	0	0	1	1	0	2	2	1	1	1	1	3	2	2	2
Labridae	Symphodus ocellatus	TOT	0	0	0	0	1	0	0	2	0	0	1	0	0	0	0	0	0	0	0	0	1	0	0	0	0	0	0	0	0	0	0	0	0	0	0	0	0	0	0	1	0	1	3	0	0	1	2
Labridae	Symphodus roissali	TOT	0	4	3	0	0	0	0	9	0	0	2	7	1	1	0	0	0	0	0	0	2	0	0	0	0	0	1	0	0	0	0	0	1	0	0	1	2	1	0	1	0	1	1	1	5	0	3
Labridae	Symphodus rostratus	TOT	0	0	1	0	0	0	0	1	0	0	0	0	0	1	0	0	0	0	0	0	0	0	0	0	0	0	0	0	0	0	0	0	0	0	0	0	0	0	2	0	0	0	0	0	0	1	0
Labridae	Thalassoma pavo	TOT	0	0	0	0	2	0	0	13	0	1	3	0	0	0	0	0	0	0	1	2	0	0	1	1	1	0	1	2	0	1	1	0	2	0	2	3	0	1	1	0	0	0	16	3	22	0	2
Mugilidae	Chelon labrosus	TOT	0	0	0	0	0	0	0	0	0	0	0	0	0	0	0	0	0	0	0	0	0	0	0	0	0	0	0	0	0	0	0	0	0	0	0	0	0	0	0	0	0	0	0	0	0	0	0
Mugilidae	Liza aurata	TOT	0	0	0	0	0	0	0	0	0	0	0	0	0	0	0	0	0	0	0	0	0	0	0	0	0	0	0	0	0	0	0	0	0	0	0	0	0	0	0	0	0	0	0	0	0	0	0
Mullidae	Mullus surmuletus	TOT	0	0	0	0	0	0	0	0	0	1	0	0	0	0	26	0	9	9	0	0	0	1	10	2	0	0	0	0	0	0	2	0	2	0	0	0	3	0	2	0	0	0	0	0	0	0	2
Muraenidae	Muraena helena	TOT	0	0	0	0	0	0	1	0	0	0	0	0	0	0	0	0	0	0	0	0	0	0	0	0	0	0	1	0	0	0	0	0	0	0	0	0	0	0	0	0	0	0	0	0	0	0	0
Pomacentridae	Chromis chromis	TOT	97	34	41	53	232	78		185	115	160	123	500		27		3		28	2		88	38	64	41	40	20		35		20			40	30	30	30		60		110		30	220	70	90	70	30
Sciaenidae	Sciaena umbra	TOT	0	0	0	0	0	0	0	0	0	0	0	0	0	0	0	0	0	0	0	0	0	0	0	0	0	0	0	0	0	0	0	0	0	0	0	0	0	0	0	0	0	0	0	0	0	0	0
Scorpaenidae	Scorpaena porcus	TOT	0	0	0	0	0	0	0	0	0	1	1	1	0	0	0	0	0	0	0	0	0	0	0	0	0	0	0	0	0	0	0	0	0	0	0	0	0	0	0	0	0	0	0	0	0	0	1
Scorpaenidae	Scorpaena maderensis	TOT	0	0	0	0	0	0	0	0	0	0	0	0	0	0	0	0	0	0	0	0	0	0	0	0	0	0	0	0	0	0	0	0	0	0	0	0	0	0	0	0	0	0	0	0	6	0	0
Serranidae	Epinephelus costae	TOT	0	0	0	0	0	0	0	0	0	0	0	0	0	0	0	0	0	0	0	0	0	0	0	0	0	0	0	0	0	0	0	0	0	0	0	0	0	0	0	0	0	0	0	0	0	0	0
Serranidae	Epinephelus marginatus	TOT	0	0	0	0	0	0	0	0	0	0	0	0	0	0	0	0	0	0	0	0	0	0	0	0	0	0	0	0	0	0	0	0	0	0	0	0	0	0	0	0	0	0	0	0	0	0	0
Serranidae	Seranus cabrilla	TOT	3	1	4	5	9	4	1	2	0	4	2	5	1	1	2	0	1	0	1	5	4	1	2	2	4	2	1	1	3	1	1	1	0	1	5	4	4	3	1	2	3	0	0	5	3	5	3
Serranidae	Serranus scriba	TOT	0	3	2	4	6	1	0	1	0	3	6	3	0	0	0	0	0	1	0	0	2	1	0	0	2	0	1	1	0	1	0	0	1	1	0	1	0	3	3	0	4	1	4	1	1	1	4
Sparidae	Boops boops	TOT	0	0	0	0	0	0	0	0	0	0	0	0	0	0	0	0	0	0	0	0	0	0	0	0	0	0	48	0	0	0	0	0	0	0	0	0	0	0	0	0	0	0	0	0	0	0	0
Sparidae	Dentex dentex	TOT	0	0	0	0	0	0	0	0	0	0	0	0	0	0	0	0	0	0	0	0	0	0	0	0	0	0	0	0	0	0	0	0	0	0	0	0	0	0	0	1	0	0	0	0	0	0	0
Sparidae	Diplodus annularis	TOT	0	0	0	0	0	0	0	0	0	0	0	0	1	0	0	0	1	0	0	0	0	3	0	2	0	0	0	0	0	1	6	0	0	0	1	0	4	0	0	2	1	5	2	7	0	2	2
Sparidae	Diplodus puntazzo	TOT	0	0	0	0	0	0	0	0	0	0	0	0	0	0	0	0	0	0	0	0	1	0	0	0	1	0	0	0	0	0	0	0	3	0	1	0	0	0	0	0	0	0	1	0	0	0	0
Sparidae	Diplodus sargus	TOT	2	8	6	1	4	0	0	2	0	4	3	0	0	15	6	0	0	1	8	1	7	7	6	3	0	1	5	4	2	0	2	6	9	6	1	2	2	3	8	5	2	0	4	1	8	1	4
Sparidae	Diplodus vulgaris	TOT	12	16	4	0	6	1	0	5	0	5	10	4	6	10	12	1	0	9	0	12	9	20	1	17	14	5	5	6	0	2	9	24	34	16	13	12	15	8	8	33	2	1	19	20	12	29	13
Sparidae	Lithognatus mormyrus	TOT	0	0	0	0	0	0	0	0	0	0	0	0	0	0	0	0	0	0	0	0	0	0	0	0	0	0	0	0	0	0	0	0	0	0	0	0	0	0	0	0	0	0	0	0	0	0	0
Sparidae	Oblada melanura	TOT	0	0	0	0	0	0	0	28	0	1	0	0	0	0	0	0	0	0	0	0	2	0	0	0	0	0	0	0	0	0	0	0	0	0	0	0	1	0	5	0	0	0	0	0	0	0	6
Sparidae	Sarpa salpa	TOT	0	0	0	0	0	0	0	0	0	26	0	0	0	11	3	0	0	0	0	27	22	11	9	4	0	0	1	0	0	0	0	0	0	29	4	0	0	39	1	0	8	8	0	28	0	55	0
Sparidae	Sparus aurata	TOT	0	0	0	0	0	0	0	0	0	0	0	0	0	0	0	0	0	0	0	0	0	0	0	0	0	0	0	0	0	0	0	0	0	0	0	0	0	0	0	0	0	0	2	0	0	0	0
Sparidae	Spondyliosoma cantharus	TOT	0	1	0	0	1	0	0	0	0	1	0	0	0	0	0	0	0	0	0	0	0	5	0	0	0	1	6	4	0	9	0	5	10	0	0	0	5	2	1	5	2	2	7	5	0	3	3
Sphyraenidae	Sphyraena viridensis	TOT	0	0	0	0	0	0	0	0	0	0	0	0	0	0	0	0	0	0	0	0	0	0	0	0	0	0	0	0	0	0	0	0	0	0	0	0	0	0	0	0	0	0	0	0	0	0	0
Tripterygidae	Tripterygion melanurus	TOT	0	0	0	0	0	0	0	0	0	0	0	0	0	0	0	0	0	0	0	0	0	0	0	0	0	0	0	1	0	0	0	0	0	0	0	0	0	0	0	0	0	0	0	0	0	0	0
Tripterygidae	Tripterygion delaisi	TOT	0	0	3	1	0	0	0	0	0	0	0	0	0	0	1	0	0	0	0	0	0	0	0	0	0	0	0	0	0	0	0	0	0	0	0	0	0	0	0	0	1	1	0	0	0	0	0
Tripterygidae	Tripterygion tripteronotus	TOT	0	0	0	0	0	0	0	0	0	0	0	0	0	0	0	0	0	0	0	0	0	0	0	0	0	0	0	0	0	0	0	0	0	0	0	0	0	0	0	0	0	0	0	0	0	0	0
Dasyatidae	Dasyatis pastinaca	TOT	0	0	0	0	0	0	0	0	0	0	0	0	0	0	0	0	0	0	0	0	0	0	0	0	0	0	0	0	0	0	0	0	0	0	0	0	0	0	0	0	0	0	0	0	0	0	0
	anno	cm	2004	2004	2004	2004	2004	2004	2004	2004	2004	2004	2004	2004	2004	2004	2004	2004	2004	2004	2004	2004	2004	2004	2004	2004	2004	2004	2004	2004	2004	2004	2004	2004	2004	2004	2004	2004	2004	2004	2004	2004	2004	2004	2004	2007	2007	2007	2007
	Location		Maldiventre A	Maldiventre A	Maldiventre A	Maldiventre A	Maldiventre A	Maldiventre A	Catalano	Catalano	Catalano	Catalano	Catalano	Catalano	Maldiventre B	Maldiventre B	Maldiventre B	Maldiventre B	Maldiventre B	Maldiventre B	Seu B	Seu B	Seu B	Seu B	Seu B	Seu B	Maldiventre C	Maldiventre C	Maldiventre C	Maldiventre C	Maldiventre C	Maldiventre C	Funtana Meiga	Funtana Meiga	Funtana Meiga	Funtana Meiga	Funtana Meiga	Funtana Meiga	Porto Suedda	Porto Suedda	Porto Suedda	Porto Suedda	Porto Suedda	Porto Suedda	Su Tingiosu	Maldiventre A	Maldiventre A	Maldiventre A	Maldiventre A
Apogonidae	Apogon imberbis	TOT	0	0	0	0	0	0	0	0	0	0	0	0	0	1	0	0	2	1	0	0	0	0	0	0	0	0	0	0	0	0	2	0	0	0	0	0	0	0	0	0	0	0	0	0	10	0	1
Atherinidae	Atherina sp.	TOT													100							105			50	50
Blennidae	Parablennius gattoruggine	TOT	0	0	0	0	0	0	0	0	0	0	0	0	0	1	0	0	0	1	0	0	0	0	0	0	0	0	0	0	0	0	0	0	0	0	0	0	0	0	1	0	0	0	0	0	1	0	0
Blennidae	Parablennius rouxi	TOT	3	0	2	2	1	2	0	0	0	0	0	0	3	1	1	2	2	1	0	0	0	0	0	0	0	2	0	0	1	1	0	0	0	0	0	0	0	0	0	0	0	0	0	1	3	0	3
Blennidae	Parablennius sanguinolentus	TOT	0	0	0	0	0	0	0	0	0	0	0	0	0	0	0	0	0	0	0	0	0	0	0	0	0	0	0	0	0	0	0	0	0	0	0	0	0	0	0	0	0	0	0	0	0	0	0
Blennidae	Parablennius zvonimiri	TOT	0	0	0	0	0	0	0	0	0	0	0	0	0	0	0	0	0	0	0	0	0	0	0	0	0	0	0	0	0	0	0	0	0	0	0	0	0	0	0	0	0	0	0	0	0	0	0
Blennidae	Lipophiris nigrigeps	TOT	0	0	0	0	0	0	0	0	0	0	0	0	0	0	0	0	0	0	0	0	0	0	0	0	0	0	0	0	0	0	0	0	0	0	0	0	0	0	0	0	0	0	0	0	1	0	0
Carangidae	Seriola dumerili	TOT	0	0	0	0	0	0	0	0	0	0	0	0	0	0	0	0	0	0	0	0	0	0	0	0	0	0	0	0	0	0	0	0	0	0	0	0	0	0	0	0	0	0	0	0	0	0	0
Maenidae	Spicara maena	TOT	0	0	0	0	0	0	0	0	0	0	0	0	0	0	0	0	0	0	0	0	0	0	0	0	0	0	0	0	0	0	0	0	0	0	0	0	0	0	0	0	0	0	0	0	0	0	0
Gadidae	Phycis phycis	TOT	0	0	0	0	0	0	0	0	0	0	0	0	0	0	0	0	0	0	0	0	0	0	0	0	0	0	0	0	0	0	0	0	0	0	0	0	0	0	0	0	0	0	0	0	0	0	0
Gobidae	Gobius bucchichi	TOT	1	0	2	1	1	2	2	0	0	0	0	1	2	0	8	3	1	5	1	1	1	0	1	2	0	5	0	0	4	2	0	0	0	0	0	0	1	1	0	0	0	1	3	0	4	2	2
Gobidae	Gobius cobitis	TOT	0	0	0	0	0	0	0	0	0	0	0	0	0	0	0	0	0	0	0	0	0	0	0	0	0	0	0	0	0	0	0	0	0	0	0	0	0	0	0	0	0	0	0	0	0	0	0
Gobidae	Gobius cruentatus	TOT	0	0	0	0	0	0	0	0	0	0	0	0	0	0	0	0	0	0	0	0	0	0	0	0	0	0	0	0	0	0	0	0	0	0	0	0	0	0	0	0	0	0	0	0	0	0	0
Gobidae	Gobius geniporus	TOT	3	0	3	4	0	3	0	1	0	0	1	0	0	0	0	0	0	0	0	0	0	0	0	0	0	0	0	0	0	0	0	0	0	0	0	0	0	0	0	0	0	0	0	0	0	0	0
Gobidae	Gobius niger	TOT	0	0	0	0	0	0	0	0	0	0	0	0	0	0	0	0	0	0	0	0	0	0	0	0	0	0	0	0	0	0	0	0	0	0	0	0	0	0	0	0	0	0	0	0	0	0	0
Gobidae	Gobius paganellus	TOT	0	0	0	0	0	0	0	0	0	0	0	0	0	0	0	0	0	0	0	0	0	0	0	0	0	0	0	0	0	0	0	0	0	0	0	0	0	0	0	0	0	0	0	0	0	0	0
Labridae	Coris julis	TOT	58	68	69	75	82	61	56	74	188	99	94	118	75	99	61	75	93	67	30	41	67	46	52	48	50	171	43	80	96	58	103	105	84	88	68	76	36	58	15	38	37	40	32	14	13	15	18
Labridae	Labrus merula	TOT	0	3	2	3	3	1	0	0	0	0	0	0	0	0	0	0	0	0	1	0	0	0	0	2	1	0	2	0	0	0	1	1	1	0	1	0	2	1	0	1	1	0	0	0	1	0	0
Labridae	Labrus viridis	TOT	0	1	0	1	0	1	0	0	0	0	0	0	0	0	0	0	0	0	3	0	0	0	0	0	0	0	1	0	0	0	0	0	3	0	0	1	0	0	0	0	0	0	0	0	0	0	0
Labridae	Symphodus cinereus	TOT	0	0	1	0	2	0	2	0	1	0	1	1	5	3	3	5	4	3	0	0	0	0	0	0	22	12	1	7	4	3	0	22	65	5	1	2	0	4	0	2	0	5	8	0	0	0	0
Labridae	Symphodus doderleini	TOT	0	0	0	0	0	0	0	0	0	0	0	0	0	0	0	0	0	0	0	0	0	0	0	0	0	0	0	0	0	0	0	0	0	0	0	0	0	0	0	0	0	0	0	0	0	0	0
Labridae	Symphodus mediterraneus	TOT	0	0	0	0	0	0	0	0	3	1	1	1	3	3	1	2	3	2	1	1	3	2	4	1	0	0	0	0	0	0	0	0	1	0	0	0	0	0	2	0	0	0	0	3	1	2	4
Labridae	Symphodus tinca	TOT	8	29	32	25	21	18	9	3	7	1	12	4	17	13	16	14	17	11	27	22	26	18	16	14	41	0	27	29	15	19	45	19	22	15	30	14	13	37	33	29	38	25	6	6	13	6	8
Labridae	Symphodus melanocercus	TOT	0	0	0	0	0	0	0	0	0	0	0	0	1	0	0	0	0	0	0	0	0	0	0	0	0	0	2	0	0	0	0	0	0	0	0	0	0	1	0	0	0	0	2	1	1	2	0
Labridae	Symphodus ocellatus	TOT	0	0	0	0	0	0	0	0	0	0	0	0	0	0	0	0	0	0	0	2	1	0	1	1	0	0	0	0	0	0	0	0	0	0	0	0	0	0	0	0	0	0	0	0	0	1	1
Labridae	Symphodus roissali	TOT	4	0	3	2	2	1	0	0	0	0	0	0	4	0	0	2	1	0	0	2	1	0	0	0	2	0	3	1	3	2	2	4	7	4	7	6	0	3	2	4	3	1	0	1	1	0	1
Labridae	Symphodus rostratus	TOT	0	2	1	2	0	0	0	0	0	0	0	0	0	0	0	0	0	0	0	0	0	0	0	0	1	0	1	0	3	0	1	0	0	0	0	0	0	0	1	0	1	1	0	1	0	0	0
Labridae	Thalassoma pavo	TOT	2	13	24	15	14	8	11	40	78	38	35	53	5	5	10	5	6	6	0	1	0	0	0	0	20	27	0	5	11	5	0	7	0	2	0	1	0	2	0	1	0	2	0	0	6	10	18
Mugilidae	Chelon labrosus	TOT	0	0	0	0	0	0	0	0	0	0	0	0	0	0	0	0	0	0	0	0	0	0	0	0	0	0	0	0	0	0	0	0	0	0	0	0	0	0	0	0	0	0	0	0	0	0	0
Mugilidae	Liza aurata	TOT	0	0	0	0	0	0	0	0	13	0	0	12	0	0	0	0	0	0	0	0	0	0	0	0	0	0	0	0	0	0	0	0	0	0	0	0	0	0	0	0	0	0	0	0	0	0	0
Mullidae	Mullus surmuletus	TOT	0	0	0	0	0	0	0	0	0	0	0	0	1	0	6	2	3	1	0	0	0	0	0	0	1	0	0	0	0	0	0	0	0	0	0	0	2	0	0	0	0	0	0	0	0	0	0
Muraenidae	Muraena helena	TOT	0	0	0	0	0	0	1	1	4	1	3	2	0	0	0	0	0	0	0	0	1	0	0	0	0	0	0	0	0	0	0	0	0	0	0	0	0	0	0	0	0	0	0	0	0	0	0
Pomacentridae	Chromis chromis	TOT	30	56	86	22	48	96	500	11		200			19	20	134	44	38	63	40	230		50		50	212	80	280	50	50	100			215				500	360	70	120		150	97	90	10
Sciaenidae	Sciaena umbra	TOT	0	0	0	0	0	0	0	0	1	0	0	1	0	0	0	0	0	0	0	0	0	0	0	0	0	0	0	0	0	0	0	0	0	0	0	0	0	3	0	0	0	0	0	0	0	0	0
Scorpaenidae	Scorpaena porcus	TOT	0	0	0	0	0	0	0	1	0	0	1	0	1	0	0	0	0	0	1	0	0	0	0	0	1	0	0	0	0	0	0	0	0	0	0	0	0	0	0	0	0	0	0	0	0	0	0
Scorpaenidae	Scorpaena maderensis	TOT	0	0	0	0	0	0	0	0	0	0	0	0	0	0	0	0	0	0	0	0	0	0	0	0	0	0	0	0	0	0	0	0	0	0	0	0	0	0	0	0	0	0	0	0	0	0	0
Serranidae	Epinephelus costae	TOT	0	0	0	0	0	0	0	0	0	0	0	0	0	0	0	0	0	0	0	0	0	0	0	0	0	0	0	0	0	0	0	0	0	0	0	0	0	0	0	0	0	0	0	0	0	0	0
Serranidae	Epinephelus marginatus	TOT	0	0	0	0	0	0	0	0	0	0	0	0	1	0	1	0	1	1	1	0	0	0	0	0	0	0	0	0	0	0	0	0	0	0	0	0	0	0	0	0	0	0	0	0	0	0	0
Serranidae	Seranus cabrilla	TOT	5	9	4	6	6	2	2	1	5	2	5	1	7	14	6	8	11	7	5	2	4	2	4	4	2	10	3	6	5	7	3	7	4	10	3	4	5	3	4	6	2	3	3	0	3	4	4
Serranidae	Serranus scriba	TOT	2	3	1	4	5	2	2	0	1	0	1	2	2	0	1	1	1	1	4	2	6	3	4	3	5	1	6	9	4	4	2	1	1	1	5	0	3	3	0	5	0	1	0	0	1	3	1
Sparidae	Boops boops	TOT	0	0	0	0	0	0	0	0	0	0	0	0	0	0	0	0	0	0	0	0	0	0	0	0	0	0	0	0	0	0	0	0	0	0	0	0	0	0	0	0	0	0	0	0	0	0	0
Sparidae	Dentex dentex	TOT	0	0	0	0	0	0	0	0	0	0	0	0	0	0	0	0	0	0	0	0	0	0	0	0	0	0	0	0	0	0	0	0	0	0	0	0	0	0	0	0	0	0	0	0	0	0	0
Sparidae	Diplodus annularis	TOT	0	0	0	0	0	0	0	0	0	0	0	0	0	0	2	0	0	0	0	0	0	0	0	0	2	1	12	3	4	4	1	0	0	0	0	0	0	1	1	0	1	0	0	0	0	0	0
Sparidae	Diplodus puntazzo	TOT	0	1	0	0	0	0	0	0	2	0	2	0	0	1	0	0	1	1	0	0	0	0	0	0	0	0	1	0	2	0	0	0	0	0	0	0	0	0	0	0	0	0	0	0	0	0	0
Sparidae	Diplodus sargus	TOT	0	26	5	16	8	8	0	5	4	1	4	4	11	14	2	9	11	6	0	0	2	1	1	5	3	0	11	3	4	1	9	0	1	0	3	3	3	1	1	1	5	0	2	9	0	10	7
Sparidae	Diplodus vulgaris	TOT	5	35	3	19	17	7	5	4	1	2	6	4	36	49	29	55	33	34	13	7	7	6	5	4	31	4	29	19	20	20	12	9	6	4	10	4	8	3	8	5	7	5	12	12	0	23	1
Sparidae	Lithognatus mormyrus	TOT	5	0	0	0	0	0	0	0	0	0	0	0	0	0	0	0	0	0	0	0	0	0	0	0	0	0	0	0	0	0	0	0	0	0	0	0	0	0	0	0	0	0	0	0	0	0	0
Sparidae	Oblada melanura	TOT	1	0	0	0	6	0	0	0	0	0	0	0	9	39	0	5	7	11	0	0	0	0	0	0	20	0	5	1	19	1	1	0	1	0	7	0	0	0	0	0	0	0	0	1	0	30	0
Sparidae	Sarpa salpa	TOT	0	0	0	0	0	0	0	75	0	0	23	19	0	0	0	0	0	0	0	0	0	0	0	0	0	29	34	0	16	22	36	16	32	15	22	0	0	0	0	0	0	0	0	0	0	0	0
Sparidae	Sparus aurata	TOT	0	0	0	0	0	0	0	0	0	0	0	0	0	0	0	0	0	0	0	0	0	0	0	0	0	0	0	0	0	0	0	0	0	0	0	0	0	0	0	0	0	0	0	0	0	0	0
Sparidae	Spondyliosoma cantharus	TOT	0	0	0	0	0	0	0	0	0	0	0	0	0	0	0	0	0	0	0	3	1	0	0	0	0	0	3	0	0	0	0	0	0	0	0	0	0	0	0	0	0	0	0	0	0	0	0
Sphyraenidae	Sphyraena viridensis	TOT	0	0	0	0	0	0	0	0	0	0	0	0	0	0	0	0	0	0	0	0	0	0	0	0	0	0	0	0	0	0	0	0	0	0	0	0	0	0	0	0	0	0	0	0	0	0	0
Tripterygidae	Tripterygion melanurus	TOT	0	0	0	0	0	0	0	0	0	0	0	0	0	0	0	0	0	0	0	0	0	0	0	0	0	0	0	0	0	0	0	0	0	0	0	0	0	0	0	0	0	0	0	0	0	0	2
Tripterygidae	Tripterygion delaisi	TOT	2	0	0	0	0	0	0	0	0	0	0	0	0	0	0	0	0	0	0	0	0	0	0	0	0	0	0	0	0	0	0	0	0	0	0	0	3	2	0	0	1	1	0	0	0	0	0
Tripterygidae	Tripterygion tripteronotus	TOT	1	0	0	0	0	0	4	0	0	0	0	0	1	1	0	0	2	0	0	0	0	0	0	0	0	0	3	0	1	2	0	0	0	0	0	0	1	1	0	0	0	0	0	0	2	2	0
Dasyatidae	Dasyatis pastinaca	TOT	0	0	0	0	0	0	0	0	0	0	0	0	0	0	0	0	0	0	0	0	0	0	0	0	0	0	0	0	0	0	0	0	0	0	0	0	0	0	0	0	0	0	0	0	0	0	0
	specie	in	out	somma IN	somma OUT			somma IN	somma OUT	somma IN	somma OUT
Apogonidae	Apogon imberbis	+	+	410	35		Apogonidae	410	35	1.12873	0.464314
Atherinidae	Atherina sp.	+	-	855	0		Atherinidae	855	0	2.35382	0
Blennidae	Parablennius gattoruggine	+	+	20	3		Blennidae	108	7	0.297324	0.0928628
Blennidae	Parablennius rouxi	+	+	73	4		Carangidae	86	0	0.236758	0
Blennidae	Parablennius sanguinolentus	+	-	2	0		Maenidae	13	0	0.035789	0
Blennidae	Parablennius zvonimiri	+	-	12	0		Gadidae	2	0	0.005506	0
Blennidae	Lipophiris nigrigeps	+	-	1	0		Gobidae	107	43	0.294571	0.570443
Carangidae	Seriola dumerili	+	-	86	0		Labridae	12498	3196	34.407	42.3985
Maenidae	Spicara maena	+	-	13	0		Mugilidae	42	0	0.115626	0
Gadidae	Phycis phycis	+	-	2	0		Mullidae	142	70	0.390926	0.928628
Gobidae	Gobius bucchichi	+	+	89	39		Muraenidae	47	2	0.129391	0.0265322
Gobidae	Gobius cobitis	+	+	1	1		Pomacentridae	11790	2834	32.4579	37.5962
Gobidae	Gobius cruentatus	-	+	0	1		Sciaenidae	25	0	0.068825	0
Gobidae	Gobius geniporus	+	+	17	1		Scorpaenidae	78	10	0.214734	0.132661
Gobidae	Gobius niger	-	-	0	0		Serranidae	992	177	2.73098	2.3481
Gobidae	Gobius paganellus	-	+	0	1		Sparidae	8994	1156	24.7605	15.3356
Labridae	Coris julis	+	+	7436	2365		Sphyraenidae	17	0	0.046801	0
Labridae	Labrus merula	+	+	96	8		Tripterygidae	116	8	0.319348	0.106129
Labridae	Labrus viridis	+	+	40	3		Dasyatidae	2	0	0.005506	0
Labridae	Symphodus cinereus	+	+	232	95		SOMMA	36324	7538
Labridae	Symphodus doderleini	+	-	1	0
Labridae	Symphodus mediterraneus	+	+	156	17
Labridae	Symphodus tinca	+	+	2661	520
Labridae	Symphodus melanocercus	+	+	141	32
Labridae	Symphodus ocellatus	+	+	120	15
Labridae	Symphodus roissali	+	+	236	49
Labridae	Symphodus rostratus	+	+	72	6
Labridae	Thalassoma pavo	+	+	1307	86
Mugilidae	Chelon labrosus	+	-	17	0
Mugilidae	Liza aurata	+	-	25	0
Mullidae	Mullus surmuletus	+	+	142	70
Muraenidae	Muraena helena	+	+	47	2
Pomacentridae	Chromis chromis	+	+	11790	2834
Sciaenidae	Sciaena umbra	+	-	25	0
Scorpaenidae	Scorpaena porcus	+	+	10	4
Scorpaenidae	Scorpaena maderensis	+	+	68	6
Serranidae	Epinephelus costae	+	-	1	0
Serranidae	Epinephelus marginatus	+	-	36	0
Serranidae	Seranus cabrilla	+	+	558	113
Serranidae	Serranus scriba	+	+	397	64
Sparidae	Boops boops	-	+	0	48
Sparidae	Dentex dentex	-	+	0	1
Sparidae	Diplodus annularis	+	+	187	43
Sparidae	Diplodus puntazzo	+	+	93	7
Sparidae	Diplodus sargus	+	+	1304	166
Sparidae	Diplodus vulgaris	+	+	3178	482
Sparidae	Lithognatus mormyrus	+	-	5	0
Sparidae	Oblada melanura	+	+	1224	43
Sparidae	Sarpa salpa	+	+	2901	286
Sparidae	Sparus aurata	+	+	1	2
Sparidae	Spondyliosoma cantharus	+	+	101	78
Sphyraenidae	Sphyraena viridensis	+	-	17	0
Tripterygidae	Tripterygion melanurus	+	+	29	1
Tripterygidae	Tripterygion delaisi	+	+	35	7
Tripterygidae	Tripterygion tripteronotus	+	-	52	0
Dasyatidae	Dasyatis pastinaca	+	-	2	0
		51	38
[truncated: 170 more columns]

## Sheet: foglio3
				B, C		B, OUT1		B, OUT2		C, OUT1		C, OUT2		OUT1, OUT2
				t	P(MC)	t	P(MC)	t	P(MC)	t	P(MC)	t	P(MC)	t	P(MC)
		Abundance	2004	0.71465	0.5551	0.07038	0.9487	0.87376	0.4701	0.59127	0.6227	1.1486	0.3721	0.78896	0.514	univariate
			2007	3.1147	0.0874	3.3065	0.0813	4.4384	0.0462*	1.956	0.1926	2.304	0.1476	0.55746	0.641
			2010	1.3814	0.3004	2.4331	0.1356	0.45663	0.6996	1.5548	0.258	1.32	0.315	2.8049	0.1079
			2012	0.12144	0.92	2.4729	0.1376	1.0032	0.4191	1.5924	0.2475	0.78048	0.5148	5.2505	0.0352
		Biomass	2004	0.18503	0.8699	1.7515	0.2197	1.5262	0.2627	5.3945	0.0306*	1.9349	0.1917	0.35277	0.7579
			2007	0.36635	0.7486	7.2907	0.0204*	17.17	0.0031**	5.2622	0.0346*	5.5112	0.0314*	1.4718	0.2819
			2010	2.0304	0.1711	1.9605	0.1887	0.49892	0.6702	0.62005	0.6034	2.3068	0.1449	1.8847	0.1964
			2012	0.49078	0.6772	6.1379	0.0254*	3.0184	0.0956	2.6133	0.1196	1.4362	0.288	7.1674	0,0179*
		Abundance	2004	1.345	0.1973	0.48509	0.896	0.7839	0.6074	1.0527	0.4224	1.1983	0.3038	0.66332	0.7449	multivariate
			2007	2.198	0.0317*	2.3051	0.0309*	2.0646	0.0578	1.6682	0.1242	0.97538	0.4757	1.1886	0.3274
			2010	0.71274	0.7341	1.6565	0.1049	1.1307	0.351	1.4294	0.1936	1.5137	0.1701	1.8113	0.0909
			2012	1.1207	0.3525	1.3216	0.246	2.013	0.0321	1.3829	0.2207	1.7607	0.0874	0.80553	0.6267
		Biomass	2004	1.0418	0.4229	0.73635	0.6952	0.80721	0.5937	1.0085	0.4506	1.1694	0.3221	0.7292	0.6861
			2007	1.631	0.0947	3.4436	0.0032**	2.8329	0.0147*	2.2534	0.0252	1.6817	0.0821	1.5244	0.1743
			2010	0.71968	0.7334	1.1392	0.3381	0.97876	0.4779	1.1154	0.3547	1.5537	0.1521	1.8521	0.0594
			2012	1.3029	0.2166	1.9061	0.0472*	2.3482	0.0083**	1.5046	0.1444	1.3037	0.2311	0.98554	0.4689
				2004, 2007		2004, 2010		2004, 2012		2007, 2010		2007, 2012		2010, 2012
				t	P(MC)	t	P(MC)	t	P(MC)	t	P(MC)	t	P(MC)	t	P(MC)
		Abundance	B	5.1525	0.123	2.5366	0.2371	33.998	0.0204*	1.3638	0.4063	2.8969	0.2155	0.42351	0.7507	univariate
			C	15.218	0.0405*	0.092159	0.9448	1.4939	0.377	2.1323	0.2801	0.72536	0.594	88.936	0.0076**
			OUT1	0.2403	0.8483	9.4293	0.0686	2.1706	0.2748	1.6002	0.3508	0.73645	0.5812	4.5326	0.1401
			OUT2	2.9402	0.2164	1.3148	0.4142	2.8806	0.2169	0.63302	0.647	2.8198	0.2258	0.89932	0.5319
		Biomass	B	2.8067	0.2174	2.8039	0.2136	2.1342	0.2775	0.72365	0.6011	3.4402	0.1824	0.57691	0.6796
			C	3.0713	0.2025	2.9207	0.2084	1.5853	0.3582	7.06	0.0885	0.60995	0.6483	1.9362	0.3081
			OUT1	2.7171	0.2286	0.56913	0.6748	11.422	0.0553	2.2159	0.2687	2.3523	0.2502	0.31696	0.8005
			OUT2	0.14833	0.9071	1.4961	0.3776	1.8273	0.3198	2.3801	0.2507	6.0463	0.1042	1.1467	0.4488
		Abundance	B	3.4543	0.0317	1.3922	0.2755	1.6044	0.186	1.3119	0.3096	2.2655	0.0664	1.4856	0.2276	multivariate
			C	4.8042	0.0117*	1.1791	0.3707	1.583	0.1773	1.9881	0.1298	1.3392	0.2849	1.647	0.2006
			OUT1	3.541	0.0288*	1.0649	0.4395	1.4587	0.2644	1.9943	0.11	1.6673	0.1748	1.7914	0.1665
			OUT2	1.2754	0.3341	1.4303	0.2767	1.7626	0.1828	0.68165	0.7315	3.8593	0.0279*	0.82509	0.6555
		Biomass	B	2.7255	0.0364*	1.1096	0.4184	1.3071	0.2896	1.2977	0.3096	3.1094	0.0113*	1.1258	0.3953
			C	21.25	0.0001***	1.1088	0.4239	1.1831	0.3642	1.7499	0.1602	0.96854	0.5215	1.5303	0.214
			OUT1	3.7492	0.0234*	1.0568	0.4498	1.6415	0.1983	2.1536	0.0905	2.7076	0.0376*	1.5719	0.213
			OUT2	1.1495	0.4085	1.497	0.247	1.3474	0.3076	1.1551	0.3843	6.7421	0.0053**	1.0824	0.448

## Sheet: Foglio4
Location	somma
Chromis chromis	14527
Coris julis	9769
Diplodus vulgaris	3648
Sarpa salpa	3187
Symphodus tinca	3175
Diplodus sargus	1468
Thalassoma pavo	1393
Oblada melanura	1267
Atherina sp.	855
Seranus cabrilla	668
Serranus scriba	461
Apogon imberbis	445
Symphodus cinereus	319
Symphodus roissali	285
Diplodus annularis	230
Mullus surmuletus	212
Spondyliosoma cantharus	179
Symphodus mediterraneus	173
Symphodus melanocercus	171
Symphodus ocellatus	135
Gobius bucchichi	125
Labrus merula	104
Diplodus puntazzo	100
Seriola dumerili	86
Symphodus rostratus	78
Parablennius rouxi	77
Scorpaena maderensis	74
Tripterygion tripteronotus	52
Muraena helena	49
Boops boops	48
Labrus viridis	43
Tripterygion delaisi	42
Epinephelus marginatus	36
Tripterygion melanurus	30
Liza aurata	25
Sciaena umbra	25
Parablennius gattoruggine	23
Gobius geniporus	18
Chelon labrosus	17
Sphyraena viridensis	17
Scorpaena porcus	14
Spicara maena	13
Parablennius zvonimiri	12
Lithognatus mormyrus	5
Sparus aurata	3
Parablennius sanguinolentus	2
Phycis phycis	2
Gobius cobitis	2
Dasyatis pastinaca	2
Lipophiris nigrigeps	1
Gobius cruentatus	1
Gobius paganellus	1
Symphodus doderleini	1
Epinephelus costae	1
Dentex dentex	1
Gobius niger	0
anno
Location
Apogon imberbis
Atherina sp.
Parablennius gattoruggine
Parablennius rouxi
Parablennius sanguinolentus
Parablennius zvonimiri
Lipophiris nigrigeps
Seriola dumerili
Spicara maena
Phycis phycis
Gobius bucchichi
Gobius cobitis
Gobius cruentatus
Gobius geniporus
Gobius niger
Gobius paganellus
Coris julis
Labrus merula
Labrus viridis
Symphodus cinereus
Symphodus doderleini
Symphodus mediterraneus
Symphodus tinca
Symphodus melanocercus
Symphodus ocellatus
Symphodus roissali
Symphodus rostratus
Thalassoma pavo
Chelon labrosus
Liza aurata
Mullus surmuletus
Muraena helena
Chromis chromis
Sciaena umbra
Scorpaena porcus
Scorpaena maderensis
Epinephelus costae
Epinephelus marginatus
Seranus cabrilla
Serranus scriba
Boops boops
Dentex dentex
Diplodus annularis
Diplodus puntazzo
Diplodus sargus
Diplodus vulgaris
Lithognatus mormyrus
Oblada melanura
Sarpa salpa
Sparus aurata
Spondyliosoma cantharus
Sphyraena viridensis
Tripterygion melanurus
Tripterygion delaisi
Tripterygion tripteronotus
Dasyatis pastinaca
anno
Location
Apogon imberbis
Atherina sp.
Parablennius gattoruggine
Parablennius rouxi
Parablennius sanguinolentus
Parablennius zvonimiri
Lipophiris nigrigeps
Seriola dumerili
Spicara maena
Phycis phycis
Gobius bucchichi
Gobius cobitis
Gobius cruentatus
Gobius geniporus
Gobius niger
Gobius paganellus
Coris julis
Labrus merula
Labrus viridis
Symphodus cinereus
Symphodus doderleini
Symphodus mediterraneus
Symphodus tinca
Symphodus melanocercus
Symphodus ocellatus
Symphodus roissali
Symphodus rostratus
Thalassoma pavo
Chelon labrosus
Liza aurata
Mullus surmuletus
Muraena helena
Chromis chromis
Sciaena umbra
Scorpaena porcus
Scorpaena maderensis
Epinephelus costae
Epinephelus marginatus
Seranus cabrilla
Serranus scriba
Boops boops
Dentex dentex
Diplodus annularis
Diplodus puntazzo
Diplodus sargus
Diplodus vulgaris
Lithognatus mormyrus
Oblada melanura
Sarpa salpa
Sparus aurata
Spondyliosoma cantharus
Sphyraena viridensis
Tripterygion melanurus
Tripterygion delaisi
Tripterygion tripteronotus
Dasyatis pastinaca
specie
Apogon imberbis
Atherina sp.
Parablennius gattoruggine
Parablennius rouxi
Parablennius sanguinolentus
Parablennius zvonimiri
Lipophiris nigrigeps
Seriola dumerili
Spicara maena
Phycis phycis
Gobius bucchichi
Gobius cobitis
Gobius cruentatus
Gobius geniporus
Gobius niger
Gobius paganellus
Coris julis
Labrus merula
Labrus viridis
Symphodus cinereus
Symphodus doderleini
Symphodus mediterraneus
Symphodus tinca
Symphodus melanocercus
Symphodus ocellatus
Symphodus roissali
Symphodus rostratus
Thalassoma pavo
Chelon labrosus
Liza aurata
Mullus surmuletus
Muraena helena
Chromis chromis
Sciaena umbra
Scorpaena porcus
Scorpaena maderensis
Epinephelus costae
Epinephelus marginatus
Seranus cabrilla
Serranus scriba
Boops boops
Dentex dentex
Diplodus annularis
Diplodus puntazzo
Diplodus sargus
Diplodus vulgaris
Lithognatus mormyrus
Oblada melanura
Sarpa salpa
Sparus aurata
Spondyliosoma cantharus
Sphyraena viridensis
Tripterygion melanurus
Tripterygion delaisi
Tripterygion tripteronotus
Dasyatis pastinaca

## Sheet: sargus-abb perm
	SARGUS ABB									SARGUS ABB						Unique
	Fonte di variazione	df	SS	MS	Pseudo-F	P(perm)	perms	P(MC)		Fonte di variazione	df	SS	MS	Pseudo-F	P(perm)	perms	P(MC)
	Tempo	3	38.422	12.807	10.711	0.0013	9963	0.001		Tempo	3	0.12914	0.043047	0.039276	0.9893	9964	0.9883
	Protezione	3	20.574	6.858	1.6468	0.2049	9951	0.2258		Protezione	2	21.123	10.561	2.0408	0.1647	9958	0.1827
	Sito(protezione)	4	6.3554	1.5888	1.3288	0.3193	9955	0.3079		Sito(protezione)	3	6.9517	2.3172	2.1142	0.1753	9964	0.1722
	Tempoxprotezione	9	29.714	3.3015	2.7612	0.0508	9952	0.0527		Tempoxprotezione	6	20.37	3.395	3.0976	0.0634	9950	0.0565
	Tempoxsito(protezione)	12	14.348	1.1957	0.9851	0.4775	9930	0.473		Tempoxsito(protezione)	9	9.8642	1.096	0.90697	0.528	9922	0.5279
	Residui	64	77.681	1.2138						Residui	48	58.005	1.2084
	Totale	95	187.09							Totale	71	116.44
	SARGUS BIOM						Unique			SARGUS B						Unique
	Fonte di variazione	df	SS	MS	Pseudo-F	P(perm)	perms	P(MC)		Fonte di variazione	df	SS	MS	Pseudo-F	P(perm)	perms	P(MC)
	Tempo	3	1198.7	399.57	5.8838	0.0125	9958	0.0106		Tempo	3	181.79	60.596	0.46297	0.7216	9963	0.7191
	Protezione	3	2306.6	768.87	2.5094	0.0671	9953	0.1032		Protezione	2	2434	1217	2.9883	0.0743	9945	0.1165
	Sito(protezione)	4	580	145	2.1352	0.1461	9961	0.1403		Sito(protezione)	3	807.46	269.15	2.0564	0.1794	9972	0.1807
	Tempoxprotezione	9	1696.1	188.46	2.7751	0.0531	9958	0.0495		Tempoxprotezione	6	1091.4	181.91	1.3898	0.3138	9947	0.3147
	Tempoxsito(protezione)	12	814.92	67.91	0.63606	0.8068	9938	0.8033		Tempoxsito(protezione)	9	1178	130.88	1.1096	0.3795	9954	0.3678
	Residui	64	6833	106.77						Residui	48	5661.7	117.95
	Totale	95	13429							Totale	71	11354
	VULG ABB						Unique			VULG ABB						Unique
	Fonte di variazione	df	SS	MS	Pseudo-F	P(perm)	perms	P(MC)		Fonte di variazione	df	SS	MS	Pseudo-F	P(perm)	perms	P(MC)
	Tempo	3	22.778	7.5926	6.0271	0.0121	9958	0.0114		Tempo	3	12.811	4.2703	1.5167	0.2754	9957	0.2728
	Protezione	3	19.251	6.4172	1.0225	0.4794	9952	0.454		Protezione	2	13.533	6.7667	0.92234	0.5373	9954	0.4967
	Sito(protezione)	4	16.209	4.0522	3.2167	0.0531	9962	0.0524		Sito(protezione)	3	3.4353	1.1451	0.4067	0.7462	9959	0.7518
	Tempoxprotezione	9	31.103	3.4559	2.7433	0.0516	9938	0.0532		Tempoxprotezione	6	55.464	9.2439	3.2832	0.0542	9945	0.0531
	Tempoxsito(protezione)	12	15.117	1.2597	0.92704	0.5364	9929	0.5226		Tempoxsito(protezione)	9	25.34	2.8156	1.052	0.4209	9941	0.4146
	Residui	64	86.969	1.3589						Residui	48	128.47	2.6764
	Totale	95	191.43							Totale	71	239.05
	VULG BIO						Unique			VULG BIO						Unique
	Fonte di variazione	df	SS	MS	Pseudo-F	P(perm)	perms	P(MC)		Fonte di variazione	df	SS	MS	Pseudo-F	P(perm)	perms	P(MC)
	Tempo	3	521.94	173.98	1.3479	0.3067	9958	0.3005		Tempo	3	1474.8	491.6	1.348	0.319	9955	0.3203
	Protezione	3	2165.6	721.87	1.2687	0.3491	9943	0.3337		Protezione	2	2914.3	1457.2	1.5655	0.2656	9959	0.2753
	Sito(protezione)	4	827.25	206.81	1.6023	0.2309	9959	0.2366		Sito(protezione)	3	584.21	194.74	0.53398	0.6669	9963	0.6718
	Tempoxprotezione	9	4175.1	463.9	3.5941	0.0186	9944	0.0219		Tempoxprotezione	6	5813.9	968.98	2.657	0.0971	9954	0.0925
	Tempoxsito(protezione)	12	1548.9	129.07	1.25	0.2721	9922	0.2693		Tempoxsito(protezione)	9	3282.2	364.69	1.6747	0.1239	9941	0.1217
	Residui	64	6608.3	103.25						Residui	48	10453	217.77
	Totale	95	15847							Totale	71	24522

## Sheet: S4 Table
Reserve effect on commercial species (abundance)					Zonation effect on D. sargus sargus (abundance)
Factor	df	MS	Pseudo-F	Perms	df	MS	Pseudo-F	Perms
Year	3	11.099	8.03**	9949	3	0.043	0.039	9964
Protection	3	12.515	2.05	9940	2	10.561	2.04	9958
Site(Protection)	4	2.6845	1.94	9956	3	2.3172	2.11	9964
Year x Protection	9	4.0898	2.96 *	9949	6	3.395	3.0976	9950
Year x Site(Protection)	12	1.3818	1.1538	9950	9	1.096	0.91	9922
Residuals	63	1.1976			48	1.2084
Total	94				71
Zonation effect on commercial species (abundance)					Zonation effect on D. sargus sargus (biomass)
Factor	df	MS	Pseudo-F	Perms	df	MS	Pseudo-F	Perms
Year	3	3.1358	1.31	9960	3	60.596	0.46297	9963
Protection	2	7.6833	0.91	9949	2	1217	2.9883	9945
Site(Protection)	3	1.674	0.7	9960	3	269.15	2.0564	9972
Year x Protection	6	9.4518	3.94 *	9960	6	181.91	1.3898	9947
Year x Site(Protection)	9	2.3969	1.06	9942	9	130.88	1.1096	9954
Residuals	48	2.2638			48	117.95
Total	71				71
Reserve effect on commercial species (biomass)					Reserve effect on D. vulgaris (abundance)
Factor	df	MS	Pseudo-F	Perms	df	MS	Pseudo-F	Perms
Year	3	280.38	1.87	9957	3	7.5926	6.03*	9958
Protection	3	2949.5	3.65*	9949	3	6.4172	1.0225	9952
Site(Protection)	4	239.91	1.6	9955	4	4.0522	3.2167	9962
Year x Protection	9	608.32	4.06 *	9962	9	3.4559	2.7433	9938
Year x Site(Protection)	12	149.69	0.54	9940	12	1.2597	0.92704	9929
Residuals	64	278.32			64	1.3589
Total	95				95
Zonation effect on commercial species (biomass)					Reserve effect on D. vulgaris (biomass)
Factor	df	MS	Pseudo-F	Perms	df	MS	Pseudo-F	Perms
Year	3	279.55	0.317	9963	3	173.98	1.3479	9958
Protection	2	1831	1.04	9949	3	721.87	1.2687	9943
Site(Protection)	3	559.06	0.63	9962	4	206.81	1.6023	9959
Year x Protection	6	2040	2.31	9950	9	463.9	3.59 *	9944
Year x Site(Protection)	9	882.79	1.79	9939	12	129.07	1.25	9922
Residuals	48	493.13			64	103.25
Total	71				95
Reserve effect on D. sargus sargus (abundance)					Zonation effect on D. vulgaris (abundance)
Factor	df	MS	Pseudo-F	Perms	df	MS	Pseudo-F	Perms
Year	3	12.807	10.71**	9963	3	4.2703	1.5167	9957
Protection	3	6.858	1.6468	9951	2	6.7667	0.92234	9954
Site(Protection)	4	1.5888	1.3288	9955	3	1.1451	0.4067	9959
Year x Protection	9	3.3015	2.7612	9952	6	9.2439	3.2832	9945
Year x Site(Protection)	12	1.1957	0.9851	9930	9	2.8156	1.052	9941
Residuals	64	1.2138			48	2.6764
Total	95				71
Reserve effect on D. sargus sargus (biomass)					Zonation effect on D. vulgaris (biomass)
Factor	df	MS	Pseudo-F	Perms	df	MS	Pseudo-F	Perms
Year	3	399.57	5.88*	9958	3	491.6	1.348	9955
Protection	3	768.87	2.5094	9953	2	1457.2	1.5655	9959
Site(Protection)	4	145	2.1352	9961	3	194.74	0.53398	9963
Year x Protection	9	188.46	2.78 *	9958	6	968.98	2.657	9954
Year x Site(Protection)	12	67.91	0.63606	9938	9	364.69	1.6747	9941
Residuals	64	106.77			48	217.77
Total	95				71
